# Supplementary material for: Methods Used in Co-Creation Within the Health CASCADE Co-Creation Database and Gray Literature: Systematic Methods Overview
Source: Interact J Med Res. 2024 Nov 11;13:e59772. doi: 10.2196/59772 (PMC11589503; doi:10.2196/59772)
Supplement: Multimedia Appendix 4 [file ijmr_v13i1e59772_app4.xlsx]

## Sheet: Academic Literature Methods
Method Name	Count	percentage of total methods hits (n=3079)	percentage of total inputs (n=2590)
survey(s)	349	11.33%	13.47%
focus group(s)/ focusgroup	316	10.26%	12.2%
photo voice / photovoice (pv)	193	6.26%	7.45%
group discussions / group dialogue	153	4.97%	5.91%
questionnaire(s)	142	4.61%	5.48%
interview(s)	124	4.02%	4.79%
content analysis / qualitative content analysis	122	3.96%	4.71%
thematic analysis (ta)	120	3.89%	4.63%
prototype(s) / prototyping	107	3.47%	4.13%
in-depth interviews	72	2.34%	2.78%
narration / narratives	62	2.01%	2.39%
individual interviews	56	1.82%	2.16%
key informant interviews	48	1.56%	1.85%
qualitative interviews	47	1.53%	1.81%
field notes / ethnographic field notes / observations field notes / qualitative field notes / personal field notes	46	1.49%	1.78%
storytelling	41	1.33%	1.58%
participant observation	38	1.23%	1.47%
concept mapping / conceptual mapping	35	1.14%	1.35%
experience prototypes / prototyping	32	1.04%	1.24%
group sessions / user group sessions	28	0.91%	1.08%
semi-structured interview(s) / semistructured interviews	28	0.91%	1.08%
health survey	26	0.84%	1.0%
participatory mapping	24	0.78%	0.93%
brainstorming / brainstorm(s)	22	0.71%	0.85%
ethnography	21	0.68%	0.81%
simple multi-attribute rating technique (smart)	18	0.58%	0.69%
participatory system dynamics (sd)	17	0.55%	0.66%
reflective practice	17	0.55%	0.66%
gis mapping techniques (gis)	16	0.52%	0.62%
group interview	16	0.52%	0.62%
ranking	15	0.49%	0.58%
participatory modelling	14	0.45%	0.54%
nominal group technique (ngt)	13	0.42%	0.5%
community mapping	12	0.39%	0.46%
participatory gis / participatory geographic information systems (pgis)	12	0.39%	0.46%
social network analysis	12	0.39%	0.46%
stakeholder analysis	12	0.39%	0.46%
usability testing	12	0.39%	0.46%
deliberative (mini-publics) workshops	11	0.36%	0.42%
digital stories / digital storytelling	11	0.36%	0.42%
community consultation	10	0.32%	0.39%
face-to-face interviews / face-to-face dialogue / in-person interviews	10	0.32%	0.39%
motivational interviewing	10	0.32%	0.39%
structured interviews	10	0.32%	0.39%
asset mapping	9	0.29%	0.35%
cognitive mapping (cm)	9	0.29%	0.35%
forecasting	9	0.29%	0.35%
participatory observation(s)	9	0.29%	0.35%
role play / role playing / role plays / role-playing / roleplay / role-playing game / role play(s)	9	0.29%	0.35%
stakeholder interviews	9	0.29%	0.35%
backcasting	8	0.26%	0.31%
cross-sectional survey	8	0.26%	0.31%
delphi method	8	0.26%	0.31%
expert panel	8	0.26%	0.31%
journey map(s) / journey mapping	8	0.26%	0.31%
participatory photography (pp)	8	0.26%	0.31%
scenario planning	8	0.26%	0.31%
swot spatial analysis / swot analysis	8	0.26%	0.31%
action group(s)	7	0.23%	0.27%
collective reflection	7	0.23%	0.27%
crowdsourcing	7	0.23%	0.27%
diary study / diary	7	0.23%	0.27%
framework analysis	7	0.23%	0.27%
group model building / group-model building / group model-building	7	0.23%	0.27%
individual reflection / self reflection / self-reflection	7	0.23%	0.27%
scenario building exercise / scenario building	7	0.23%	0.27%
train the trainer / train-the-trainer	7	0.23%	0.27%
convenience sampling	6	0.19%	0.23%
discourse analysis	6	0.19%	0.23%
quantitative survey	6	0.19%	0.23%
rapid prototyping / rapid prototypes / rapid prototyping	6	0.19%	0.23%
stakeholder dialogue(s)	6	0.19%	0.23%
telephone survey	6	0.19%	0.23%
think aloud / think-aloud / thinking aloud / think-aloud protocol / think-aloud test	6	0.19%	0.23%
analytic hierarchy process (ahp)	5	0.16%	0.19%
deliberative dialogue	5	0.16%	0.19%
health questionnaire	5	0.16%	0.19%
immersion	5	0.16%	0.19%
online questionnaire / internet questionnaire / web-based questionnaire	5	0.16%	0.19%
open space / open space technology	5	0.16%	0.19%
reflective diaries	5	0.16%	0.19%
situational analysis	5	0.16%	0.19%
stakeholder consultation	5	0.16%	0.19%
storyboards / storyboarding / story board	5	0.16%	0.19%
structural equation modeling (sem)	5	0.16%	0.19%
benchmarking	4	0.13%	0.15%
card sort / card sorting / card sort	4	0.13%	0.15%
consensus conference	4	0.13%	0.15%
critical dialogue	4	0.13%	0.15%
direct observation(s)	4	0.13%	0.15%
mockups / mock-ups	4	0.13%	0.15%
participatory budget / participatory budgeting	4	0.13%	0.15%
participatory systems mapping (psm)	4	0.13%	0.15%
personal narratives (pn)	4	0.13%	0.15%
q methodology / q methodology-stakeholder selection / q-methodology	4	0.13%	0.15%
reflexive dialogue / reflective dialogue(s)	4	0.13%	0.15%
round table	4	0.13%	0.15%
self-administered questionnaire	4	0.13%	0.15%
soft systems methodology (ssm)	4	0.13%	0.15%
two-way dialogue / two-way communication	4	0.13%	0.15%
avatar	3	0.1%	0.12%
case study method	3	0.1%	0.12%
community dialogues	3	0.1%	0.12%
community-based survey / community based survey	3	0.1%	0.12%
critical appraisal	3	0.1%	0.12%
critical incident technique (cit)	3	0.1%	0.12%
customer journey	3	0.1%	0.12%
exploratory interviews	3	0.1%	0.12%
group level assessment (gla)	3	0.1%	0.12%
non-participant observation	3	0.1%	0.12%
participatory reflection / participatory reflection and action	3	0.1%	0.12%
participatory sensing / volunteer sensing	3	0.1%	0.12%
participatory social network mapping	3	0.1%	0.12%
participatory survey	3	0.1%	0.12%
problem analysis	3	0.1%	0.12%
purposeful sampling / judgmental sampling	3	0.1%	0.12%
qualitative survey	3	0.1%	0.12%
questionnaire survey(s)	3	0.1%	0.12%
rapid participatory appraisal (rpa)	3	0.1%	0.12%
reflection meetings	3	0.1%	0.12%
reflective field notes / reflexive field notes	3	0.1%	0.12%
satisfaction questionnaire	3	0.1%	0.12%
storylines	3	0.1%	0.12%
telephone interview(s) / phone interview	3	0.1%	0.12%
walk-along interviews / go-alongs / walking interviews	3	0.1%	0.12%
calibration	2	0.06%	0.08%
causal loop diagramming / causal loop diagram(s)	2	0.06%	0.08%
charrette	2	0.06%	0.08%
collaborative mapping	2	0.06%	0.08%
computer simulation	2	0.06%	0.08%
constructive dialogue	2	0.06%	0.08%
daily diaries / daily diary method	2	0.06%	0.08%
digital mapping	2	0.06%	0.08%
evaluation questionnaire	2	0.06%	0.08%
field observation(s)	2	0.06%	0.08%
future workshop	2	0.06%	0.08%
hackathon	2	0.06%	0.08%
health literacy questionnaire	2	0.06%	0.08%
innovation tournament	2	0.06%	0.08%
maximum variation sampling	2	0.06%	0.08%
mind map(s) / mind mapping	2	0.06%	0.08%
multi criteria decision analysis (mcda)	2	0.06%	0.08%
needs survey	2	0.06%	0.08%
observational study	2	0.06%	0.08%
participatory backcasting	2	0.06%	0.08%
participatory theatre	2	0.06%	0.08%
patient narratives / patient experience narratives	2	0.06%	0.08%
persona(s) / persona method	2	0.06%	0.08%
post-intervention questionnaires	2	0.06%	0.08%
power mapping	2	0.06%	0.08%
problem trees	2	0.06%	0.08%
quantitative forecasting	2	0.06%	0.08%
random sampling	2	0.06%	0.08%
reflective writing	2	0.06%	0.08%
scenario analysis	2	0.06%	0.08%
scenario narratives / exploratory scenario narratives	2	0.06%	0.08%
semistructured questionnaire / semi-structured questionnaire	2	0.06%	0.08%
solution trees / opportunity solution tree (ost)	2	0.06%	0.08%
speed dating	2	0.06%	0.08%
stakeholder map / stakeholder mapping	2	0.06%	0.08%
structured interview matrix / structured interview matrix facilitation technique / interview matrix (sim)	2	0.06%	0.08%
structured questionnaire	2	0.06%	0.08%
systematic mapping	2	0.06%	0.08%
systematic observation	2	0.06%	0.08%
user stories	2	0.06%	0.08%
wireframes	2	0.06%	0.08%
active listening	1	0.03%	0.04%
actors, resources, dynamics, and interactions approach / ardi method / ardi approach	1	0.03%	0.04%
ad-hoc user acceptance questionnaire	1	0.03%	0.04%
autoethnography	1	0.03%	0.04%
citizen mapping	1	0.03%	0.04%
collage	1	0.03%	0.04%
consensus workshop	1	0.03%	0.04%
cost benefit / cost benefit analysis / cost-benefit analysis	1	0.03%	0.04%
critical friend	1	0.03%	0.04%
critical self-reflection (reflective essay)	1	0.03%	0.04%
customer diaries	1	0.03%	0.04%
direct ranking / direct matrix ranking (dmr)	1	0.03%	0.04%
ecosystem map / ecology mapping	1	0.03%	0.04%
electronic voting	1	0.03%	0.04%
emotional touchpoints	1	0.03%	0.04%
ethnographic interviews	1	0.03%	0.04%
ethnographic observation	1	0.03%	0.04%
evaluation form	1	0.03%	0.04%
evidence-based practice questionnaire	1	0.03%	0.04%
exit interview(s)	1	0.03%	0.04%
experiential observation	1	0.03%	0.04%
expert consultation	1	0.03%	0.04%
facilitated dialogue	1	0.03%	0.04%
feedback survey	1	0.03%	0.04%
force field analysis	1	0.03%	0.04%
forum theatre	1	0.03%	0.04%
future scenario(s)	1	0.03%	0.04%
fuzzy cognitive mapping (fcm)	1	0.03%	0.04%
goal attainment scaling (gas)	1	0.03%	0.04%
guided conversation	1	0.03%	0.04%
heuristic evaluation	1	0.03%	0.04%
hypothesis generation	1	0.03%	0.04%
interactive backcasting	1	0.03%	0.04%
interactive simulations	1	0.03%	0.04%
intercept interviews	1	0.03%	0.04%
issue cards	1	0.03%	0.04%
lego (opener)	1	0.03%	0.04%
lego serious play / lego® serious play / lego serious play	1	0.03%	0.04%
mental model mapping	1	0.03%	0.04%
metaplan	1	0.03%	0.04%
narrative scenarios	1	0.03%	0.04%
neighborhood mapping	1	0.03%	0.04%
network map	1	0.03%	0.04%
non-structural fuzzy decision support system (nsfdss)	1	0.03%	0.04%
observation notes	1	0.03%	0.04%
observation techniques	1	0.03%	0.04%
one-to-one interview(s)	1	0.03%	0.04%
online brainstorming	1	0.03%	0.04%
online discussions	1	0.03%	0.04%
online forums	1	0.03%	0.04%
open-ended interview(s)	1	0.03%	0.04%
open-ended questionnaire / open ended questionnaire	1	0.03%	0.04%
participatory integrated assessment (pia)	1	0.03%	0.04%
participatory theme elicitation (pte)	1	0.03%	0.04%
patient diaries	1	0.03%	0.04%
patient satisfaction questionnaire	1	0.03%	0.04%
perfect week	1	0.03%	0.04%
personal diaries	1	0.03%	0.04%
practice environment scale of the nursing work index (pes-nwi)	1	0.03%	0.04%
product prototyping	1	0.03%	0.04%
qualitative questionnaire	1	0.03%	0.04%
quality of life questionnaire (qolq)	1	0.03%	0.04%
quantitative interviews	1	0.03%	0.04%
reflective narratives	1	0.03%	0.04%
repertory grid technique	1	0.03%	0.04%
scenario testing	1	0.03%	0.04%
self-reporting questionnaire (srq)	1	0.03%	0.04%
semi-structured dialogues	1	0.03%	0.04%
serious gaming	1	0.03%	0.04%
service blueprint(s)	1	0.03%	0.04%
shadowing	1	0.03%	0.04%
social mapping	1	0.03%	0.04%
standardized interviews	1	0.03%	0.04%
standardized questionnaire	1	0.03%	0.04%
structured brainstorm	1	0.03%	0.04%
students international physical activity questionnaire (ipaq)	1	0.03%	0.04%
test-retest method / test-retest reliability	1	0.03%	0.04%
the 5 whys / the five whys / the five whys method	1	0.03%	0.04%
travel diaries / travel journals	1	0.03%	0.04%
user committee	1	0.03%	0.04%
user personas	1	0.03%	0.04%
user profiles	1	0.03%	0.04%
user scenarios	1	0.03%	0.04%
virtual reality symptoms questionnaire (vrsq)	1	0.03%	0.04%
visual mapping	1	0.03%	0.04%
wizard of oz (woz)	1	0.03%	0.04%
