# Supplementary material for: Methods Used in Co-Creation Within the Health CASCADE Co-Creation Database and Gray Literature: Systematic Methods Overview
Source: Interact J Med Res. 2024 Nov 11;13:e59772. doi: 10.2196/59772 (PMC11589503; doi:10.2196/59772)
Supplement: Multimedia Appendix 5 [file ijmr_v13i1e59772_app5.xlsx]

## Sheet: Extraction with references
Extraction date	Title	Source hyperlink	AUTHOR 1 (individuals or company)	Source Company/Project	Type of Material	METHOD 1	METHOD 2	METHOD 3	METHOD 4	METHOD 5	METHOD 6	METHOD 7	METHOD 8	METHOD 9	METHOD 10	METHOD 11	METHOD 12	METHOD 13	METHOD 14	METHOD 15	METHOD 16	METHOD 17	METHOD 18	METHOD 19	METHOD 20	METHOD 21	METHOD 22	METHOD 23	METHOD 24	METHOD 25	METHOD 26	METHOD 27	METHOD 28	METHOD 29	METHOD 30	METHOD 31	METHOD 32	METHOD 33	METHOD 34	METHOD 35	METHOD 36	METHOD 37	METHOD 38	METHOD 39	METHOD 40	METHOD 41	METHOD 42	METHOD 43	METHOD 44
2023-02-02	Online-Offline co-creation	https://openservicelab.org/wp-content/uploads/2017/07/170503_OSL-Notes_Issue-04-Ansicht.pdf	Prof. Dr. Albert Heuberger	CODIFeY		Text analytics	Opinion mining or Sentiment Analysis	Social network analysis		Structured questionnaire	Prototyping	learning modules	Questionnaires	Short interviews	behavioral obsercation	workshops	online discussions	focus groups	creativity workshops
2023-02-03	Participation and Co-creation in Citizen Science	https://red.knowmetrics.org/wp-content/uploads/2021/05/Chapter-11_Participation-and-Co-creation-in-Citizen-Science.pdf	Enric Senabre Hidalgo	The Science of Citizen Science		SWOT analysis	Storytelling	canvases
2023-02-03	Citizen Sensing A toolkit	http://making-sense.eu/wp-content/uploads/2018/01/Citizen-Sensing-A-Toolkit.pdf	Making Sense	Making Sense		Surveys	Interviews	Take notes	record observations	Geographical mapping	Commons mapping	Collaborative pilot schedule	Onboarding Kit	Empahty Timeline	Community level indicators	Sensing strategies canvas	calibration	targeted measurements	sensing guides	data journals	operation manuals	open hardware	awareness sheet	data discussion sheet	Data dashboards	digital presence	Future newspaper	co-creation assemblies	Questionnaires	pilot appraisal	graduation ceremony	storylines	Training the next generation
2023-02-03	TPI: Designing and running co-creation workshops	https://thepartneringinitiative.org/wp-content/uploads/2018/12/Co-creation-workshops.pdf	TPI	N/A		Sky the Limit brainstorm
2023-02-03	Co-creation for Responsible Research and innovation	https://library.oapen.org/bitstream/id/4bdeb1c7-014a-408f-a905-98e99d6938a6/978-3-030-78733-2.pdf	Alessandro Deserti	SISCODE		Hackathons	workshops	Frameboards/Frameboard Canvas	mood boards	mind maps	customer journeys	rapid prototypes	semi-structured interviews	observation techniques	user tests	Backcasting value opportunity mapping	the 6Ws	idea cards	eco-design	scenario building	SWOT analysis	Stakeholder Map	storyboards	user journey maps	digital mockups	service blueprint templates	personas	priority mapping	diary	focus groups	stakeholder analysis	context analysis	The labs' journey spreadsheet	self-assessment questionnaire	future sceniors
2023-02-03	SISCODE toolbox for co-creation journeys	https://oecd-opsi.org/toolkits/siscode-toolbox-for-co-creation-journeys/	N/A	SISCODE		phases canvas	activity canvas	local context canvas: challenge	local context canvas: lab	local context canvas: policy	Problem definition canvas	Frameboards	Stakeholder engagement & dissemination plan	idea card	selection idea matrix/idea selection table	experimentation canvas	Personas	Stakeholder Journesy	Stakeholder map	Business model canvas	service blueprint
2023-02-03	Deliverable 1.1: RRI Research Landscape	https://www.ecsite.eu/sites/default/files/deliverable_1.1_rri_research_landscape.pdf	N/A	SISCODE		Focus groups	workshops	written communication	development of storyboards	ethnography	Science café	conferences	pop-up science shops	incubation activites	scenario workshops	dialogue
2023-02-03	Deliverable 1.3: Theoretical framework and tools for understanding co-creation in contexts	https://siscodeproject.eu/wp-content/uploads/2018/11/Theoretical-Framework-and-Tools-for-Understanding-Co-Creation-in-Contexts_D1.3.pdf	N/A	SISCODE		Focus groups	workshops	written communication	development of storyboards	Science café	ethnography	conferences	pop-up science shops	incubation activites	scenario workshops	dialogue	problem definition canvas	idea cards	personas	stakeholder map	buisiness model	customer journey	report/documentation
2023-02-03	Tools and methods for co-creation in workshops	https://diytoolkit.org/tools-and-methods-for-co-creation/	Bonnie Koening	Development Impact and You		Opening Circle	talking stick	World café	Artistic visualisation	Mapping
2023-02-07	Deliverable 3.1. Menu of Co-creation Methods	https://www.orion-openscience.eu/publications/deliverables/201804/d31-menu-co-creation-methods	N/A	ORION - Engage2020		Citizens Hearing	Citizens Summit / Assembly	Civic Dialogue	Deep Democracy / The Lewis Method	Deliberative Mapping	Democs Card Game / Play Decide	Distributed Dialogue	Expert Panel	Interdisciplinary Work Groups	Multi Criteria Decision Analysis (MCDA)	Planning Cells / Citizens Jury	Q Methodology	Scenario Building Exercise	World Café & Science Café	Community-Based Participatory Research (CBPR)	Participatory Action Research (PAR)	Crowd Wise	Demand Driven Research in Curriculum	Focus Groups	Open Space Technology	Perspective Workshop	Public Dialogue	Public Participation in Developing an Common Framewokr for the Assessment and Managemetn of Sustainable Innovation	User Committee / Valorisation Panels	Consensus Conference	Future Search Conference	Online Forums	Deliberative Polling	Delphi Method	Group Delphi	Challenge Prizes
2023-02-07	D5.1 Assistive and Collaborative Designing Methods and Tools	https://iproduce-project.eu/resources-results/d5-1-assistive-and-collaborative-designing-methods-and-tools/	N/A	iPRODUCE		The Blue Sky Vision Exercise	The reverse perspective	The Project Value Canvas (PVC)	Keys	Low-Tech Social Network	Squiggle Birds	Draw an Apple	Break Up Letter / Love Letter	Newspaper Headlines of the Future	Semi-Structured Interview	Diary Study	Group Passing	Round Robin	collage	Questorming	Pessimist vs. optimist	Innovation Portfolio	2 minute madness	Wireframes	3D-Prop	Think-Aloud Test	Heuristic Evaluation	I like, I wish, What if	Focus Group
2023-02-07	ChatGPT discussion: What are methods I can use in a participatory workshop			ChatGPT		World Café	Design Sprints	Open Space Technology	Appreciative Inquiry	Brainstorming	Role-playing
2023-02-07	ChatGPT discussion: What quantiative methods are used in co-creation?			ChatGPT		surveys	questionnaires	statistical analysis	user testing	online analytics	A/B testing	Conjoint analysis	Multivariate analysis	MaxDiff	Latent class analysis	Decision trees	regression analysis	principal component analysis
2023-02-07	ChatGPT discussion: What qualitative methods are used in co-creation?			ChatGPT		user interviews	focus groups	observation	ethnography	case studies	storytelling	contextual inquiry
2023-02-07	ChatGPT discussion: What mixed methods are used in co-creation?			ChatGPT		Triangulation	qualitative-quantitative method	case study-survey design
2023-02-07	Person-Centred Thinking Tools	http://helensandersonassociates.co.uk/person-centred-practice/person-centred-thinking-tools/	N/A	Helen Sanderson Associates		Perfect Week	Sorting important to/for	What's working/not working	The doughnut	Relationship Circle	Presence to contribution	Matching support	Learning log	Good day/bad day	Decision making profile	Decision making agreement	Communication chart	4 plus 1 question
2023-02-07	D2.4. Report on Co-creation and Open Innovation Methods for social manufacturing	https://iproduce-project.eu/resources-results/d2-4-report-on-co-creation-and-open-innovation-methods-for-social-manufacturing/	N/A	iPRODUCE		Creating personas	Video prototyping	blueprinting	journey maps	community mapping	Rapid prototyping/low-fi prototyping	Sketching	storyboards	hackathon	business model canvas	Role play	mapping/brainstorming	personas	open space	collage	who what when	day in the life	experience mapping	insights and learnings	design sprint	artistic visualisation	community mapping	empathy mappint	mini-campaign challenge	board games	note to self	perople value canvas	world café	values tree	card sorting	reverse brainstorming	idea dashboard	dreams and fears / Hopes and Fears	stakeholder trust map	positioning the project	purpose and culture	photo safari	Is - is not - does - does not	ambition ranking	pictogram interview	question walk	street vote	opening circle	listening levels
2023-02-09	Engage2020 Tools and instruments for a better societal engagement in "Horizon 2020" - D3.2 Public Engagement Methods and Tools	http://engage2020.eu/media/D3-2-Public-Engagement-Methods-and-Tools-3.pdf	N/A	Engage2020		Civic dialogue	Consensus conference	Future panle	citizen hearing	Interdisciplinary work groups	Interviews	Open space technology	participatory strategic planning	Q Methodology-stakeholder selection	scenario workshops	World Café	World wide views	perspective workshop	Needs survey amon g CSOs	Citizens' assembly	Crowd wise	Deep democracy-the Lewis Method	Deliberative mapping	delphi method	distributed dialogue	group delphi	multi criteria decision analysis	Citizen compass	Citizen juries	Citizens' summit	citizen hearing	deliberative (mini-publics_workshop)	deliverative poll / deliberative polling	distributed dialogue	participatory budgeting	knowledge atelier	reflexive interactive design	future panel	Resource flow map		Challenge prizes	Charrette	E-conference	Science shop	User committee	Deliberative online forum	participatory sensing / volunteer sensing / citizen observatory
2023-02-14	Terrifica: Guide on engagement and co-creation	http://www.guninetwork.org/files/deliverable_4.1_wp4_guide_on_engagement_and_co-creation_terrifica_for_online_publication.pdf	N/A	Terrifica		Crowd-mapping / geo-questionnaire	Lego (opener)	Wokrshops stories and history	Joint poster (opener)	Scenario workshop	World Café	Future Scenario	Prototyping	Avoiding Conflicts	Avatar
2023-02-14	Dilemmas Cafes: A guide for facilitators	https://www.durham.ac.uk/media/durham-university/research-/research-centres/social-justice-amp-community-action-centre-for/documents/toolkits-guides-and-case-studies/Dilemmas-Cafe-Briefing.pdf	N/A	Durham University		Dilemma café
2023-02-14	Human-centred Design Workshops in Collaborative Strategic Design Projects: An educational and professional comparison	https://files.eric.ed.gov/fulltext/EJ1007184.pdf	Andre Liem, et al.	N/A		Observations	Function (vision) Mapping	Bulls Eye Collage	Particiipatory Design through Making and Acting	Storytelling	What-If Scenario Building	Scenario-based interviews
2023-02-14	Frog Collection Action Toolkit 2019	https://info2.frogdesign.com/en/collective-action-toolkit?_ga=2.139555248.229979325.1655312697-990663405.1655312697	N/A	Frog		Ripple Effect	Define your problem	Find your true north	Check your goal	Skill share	Knowledge Hunt	Who inspires us	Rings of connection	Find issues, uncover ideas	We saw, We heard	Pattern quest	Interviewing 101	Jam session	Grow an idea	Narrow the set	Idea remix	Lights, camera, action!	It's like, it's not like	Four square story	Prototype it	Write a blurb	Setting an agenda	Keeping the momentum	Value map	Divide and conquer	set the timeline
2023-02-14	The co-create handbook	http://dl.icdst.org/pdfs/files4/bdaae25533f172b258ceba4a19b193f5.pdf	N/A	CO-CREATE		Prince chart	stakeholder analysis	ranking method for prioritisation	pair introductions	name games	people map	ecitement sharing	feeling sharing	getting present	personal object name	workshop gifts	writing a letter to yourself	people bingo	Alternative CV	skilled hand exercise	picture yourself	A journey of discovery	trust circle	trust ladder	mirroring	parking space	keeping a speakers' list	talking sticks	matchstick discussion	group agreement	go-round	ideastorming	small groups	paired listenting	roleplays and simulations	plus-minus interesting	spectrum lines	controlled dialogue	sharing withholds	feelings mettings	reverse role play	show of hands	first to five	thumbs spectrum	stickers and dots	ranking	2-48 consensus	urgent grid	six thinking hats
2023-02-14	The WACOSS Co-Design Toolkit	https://www.wacoss.org.au/wp-content/uploads/2017/07/co-design-toolkit-combined-2-1.pdf	Louise Giolitto	WACOSS		brainstorms	mind maps	group discussions	list making	role plays	games	whole group conversations	short presentations	interview panels	individual reflection	note-taking	coloured dot voting	drawings and graphics	group-initiated topic discussion	one-to-one interview	establish an expert reference group	workshops
2023-02-14	Co-Creation Toolkit: A Guidance on the design, development and implementation of effective co-creation in industry-citizen collaboration settings	https://www.ssoar.info/ssoar/handle/document/72916	Rainer Kuhn, et al.	Living Innovation		LEGO serious Play	Six Thinking Hats	Role Playing	Brainstorming	Brain Writing	Super Hero	Flower of Thoughts	Mind Mapping	Narration	Card Sort	Personas	Nagging	Interactive Backcasting	Walt Disney Methode	Long Range Forecasts	Future Wheel
2023-02-14	Participatory processes for decision-making in policy learning: a methodological proposal.	https://transitionshub.climate-kic.org/working-papers/participatory-processes-for-decision-making-in-policy-learning-a-methodological-proposal/	Cristian Matti et al.	Climate-LOC		The Ocean of Opportunities	Clustering	network map
2023-02-14	REPORT OF PARTICIPATORY TOOLS, METHODS AND TECHNIQUES: deliverable D.T3.1.1 Work Package WP3	https://www.alpine-space.org/projects/smartvillages/partners-description/smartvillages_181231_co-creation_-d-t3.-1.1.pdf	N/A	Alpine Space Project Smart Villages		Focus groups	workshops	story boarding	Prototyping	five whys	contextual observation	cultural probes	affinity diagramming	A/B testing	Autobiographical diaries	bodystroming	direct experience storyboard	empathic modelling	card sortin	cartographic mapping	chanell mapping	hero stories	interaction relabelling	brainwriting 6-3-5	forced assocation	group passing	heuristic evaluation	decision matrices	deisgn by metaphor	design critique	co-design workshops	competitor analysis	business model canvas	business model experiementation	experience prototyping	experience sampling	extreme characters	focus groups	future workshops	interviews
2023-02-14	55. Seeds for Change in-depth guide – Facilitation tools for meetings and workshops	tools.pdf (seedsforchange.org.uk)	N/A	Seeds for Change		personal introductions	pronoun rounds	Name labels	pair introductions	Check in (how are you)	Excitement sharing	Agenda	Parking space	People map	People bingo	Two truths and a lie	Hand signals	Keeping a speakers list	Go-rounds	Talking sticks	Matchstick discussion	Paired listening	Mingle	Carousel	Small groups and pairs	Ideastorms	Roving ideastorms	Post-it note race	Show of hands	Temperature check	Prioritisation dots	Pros and Cons	Urgent/Important grid	Six thinking hats	fish bowl	controlled dialogue	Sharing withholds	Feelings meeting	Spectrum lines	Roleplays	Paired roleplay	Personal objective game	Picture yourself	A journey of discovery	Trust circle	Trust falls in pairs	Mirroring	Shake down 5-4-3-2-1	Shake all hands
2023-02-15	Action catalogue	http://actioncatalogue.eu/search	N/A	Engage2020		Charrette	Needs survey	Science Theatre	Participatory budgeting	Multi criteria decision analysis	Hackathon	Participatory modelling	Deliberative poll	Consensus workshop	Group interview	Stakeholder working groups	Future workshop	Citizen juries	Delphi method	Caravan	Consensus conference	Research agenda camp	Distributed dialogue	Citizen compass	Science shop	Group delphi	Enrich by co-design	Future panel	Citizens hearing	World wide views	Democs card game	participatory sensing	Open space technology	interviews	future search conference	Interdisciplinary work groups	Perspective workshop	Deliberative (mini-publics) workshops	Focus groups	Q methodology	World Café	Scenario workshop	Challenge prizes	Citizens' Assembly	Deliberative Mapping	Relexive interactive design	Citizen summit	Civic dialogue	Crowd Wise
2023-02-15	HiToolBox	https://toolbox.hyperisland.com/	N/A	HyperIsland		1,2,4, All!	3 action steps	2 question mingle	5-4-3-2-1 grouping technique	90-minute prototypes	Action plan workshop: The arrow	Active listening	Alignment & Autonomy	Apple-Drawing Ideation	Appreciation Train	Appreciative Inquiry: Root causes of Success	Back-turned feedback	Bang	Campfire	check-in	check-out	Check-in and check-out questions	circle of influence	coach yourself out of a funk in 3 steps	conflict responses	conversation capture	count up	critical thinking mindset	crocodile river	current strongest impression	dance, dance, dance	demands continuums	design sprint for any team	difficult participants	diffusion curve reflection	dinner challenge	dotmocracy	draw toast	end of year reflection + gratitude & intention setting	engineering your team OS	Explore your values	Exploring client centricity	Feedback hats	Feedback Map	Feedback: Appreciation mingle	Feedback: I appreciate…	Feedback: start, stop, continue	future mapping	future trends
2023-02-15	Service Design Tools	Tools | Service Design Tools	N/A	N/A		Card sorting	diary study	ecosystems loops	ecosystem map	emotional journey	empathy map	future backcasting	interview guide	issue cards	journey map	observation notes	personas	recruiting screener	research plan	service safari	stakeholder map	synthesis wall	system map	system scenario	transition journey	behaviour change wheel	brainstorming	concept walkthrough	sdynamic personas	evaluation matrix	experience principles	hypothesis generation	impact journey	mindmap	signal cards	tomorrow's narratives	experience prototypes	role playing	rought prototyping	service image	service prototype	user scenarios	user stories	business model canvas	offering map	service blueprint	service roadmap	service specifications	success metrics
2023-02-15	Co-creation Navigator	https://ccn.waag.org/	N/A	Waag		ambition ranking	dreams and fears	values tree	circles of connection	lego challenge	group knowledge	is - is not - does - does not	purpose and culture	Stakeholders trust map	day-in-the-life	personas	circles of connection	card sort	experience mapping	community mapping	mind map	journey map	circles of connection	listening levels	pictogram interview	guided tour	inspiration walk	collage	empathy map	onboarding kit	train the trainer	your priorities	fieldnoting & speculative writing	science café	hackathon	marshmallow challenge	rock paper scissor tournament	ninja	4 quadrants	portrait drawing	rollercoaster	green, heart, I	untangle yourselves	find your pair	stop and go	who is it?	lego challenge	pictogram interview	connect the dots
2023-02-15	IHS Collection of Tools	https://www.ihs.nl/en/advisory-training-and-research/tools-and-toolkits/co-create-your-city-toolkit/toolkit	N/A	Erasmus University Rotterdam		Activities Canvas	Power/Interest Matrix	Mental Mapping	Participatory mapping	People shadowing	Persona	Practical Canvas	Stakeholder Journey	Strategic canvas	SWOT analysis (spatial)	Transect walk	User personas	Value proposition canvas	brainstroming	brainwriting	carousel technique	co-co toolkit	collage	community canvas	fishbone (ishikawa) diagram	focus group	Idea dashboard	Lego serious play	Metaplan	reference project	Rolestorming	Round table	the 5 whys	the 6 thinking hats	vision development	walt disnesy method	world café	5 bold steps	participatory backcasting	raodmapping	scenario planning	SOAR analysis	Assumption meapper	blink testing	Journey mapping	Critical friend	Dotmocracy	I like, I wish, What if	Listening levels
2023-02-15	Design Kit	https://www.designkit.org/methods#filter	N/A	IDEO		Align on your impact goals	photojournal	body language	the five whys	frame your design challenge	recruiting tools	interview	group interview	expert interview	conversation starters	analogous inspiration	card sort	collage	create a project plan	guided tour	draw it	peers observing peers	build a team	define your audience	immersion	secondary research	resource flow	extremes and mainstreams	create a logic model	build & run prototypes	explore your theory of change	journey map	ways to grow framework	download your learnings	bundle ideas	create a concept	brainstorm rules	mash-ups	create frameworks	gut check	co-creation session	determine what to prototype	share inspiring stories	storyboard	how might we	rapid prototyping	role play	business model canvas
2023-02-15	Gamestorming	https://gamestorming.com/category/core-games/	N/A	N/A		friend or foe?	empathy map	prune the product tree	boundary matrix	WhoDo	SWOT Analysis	Pro/Con list	Plus/Delta	Impact & Effort Matrix	How-Now-Wow Matrix	Levitt's Whole Product Model	Collis's Sweet Spot of Strategy	Pre-Mortem	Remember the future	start your day	Cover story	Speed boat	Context Map	Lo-Tech social networking	Storyboard	Post-up	Forced ranking	Dot voting	card sort	Bodystorming	Affinity map	7Ps Framework	here, there, everywhere	Hero's Journey agenda	Altitude	The long table	Squiggle Birds	Carousel	Code of Conduct	Impromptu Speed Networking	Talking Chips	Red:Green Cards	Button	Five-fingered consensus	World Café	Visual Glossary	Ethos, Logos, Pathos	NUF test	Help me understand
2023-02-15	Participatory Methods	https://www.user-participation.eu/planning-the-process/step-5-participatory-methods	N/A	N/A		Crowdsourcing	Participatory budget	World café	Vision factory	Project-in-a-day	hackathon	motivational video pitch	semi-structured interviews	speed dating	content-rich documentation	contextual interviews	brainstorming
[truncated: 108 more columns]

## Sheet: Methods - ALL
Method name	Frequency	% of the total method hits
35	1	0.00086881
"What if" brainstorming	1	0.00086881
$100 test	1	0.00086881
1,2,4, all!	1	0.00086881
2 minute madness	1	0.00086881
2 question mingle	1	0.00086881
20/20 vision	1	0.00086881
2-48 consensus	1	0.00086881
3 action steps	1	0.00086881
3-12-3 brainstorm	1	0.00086881
3d-prop	1	0.00086881
4 plus 1 question	1	0.00086881
4 quadrants	1	0.00086881
4Cs	1	0.00086881
5 bold steps	1	0.00086881
5-4-3-2-1 grouping technique	1	0.00086881
6*8*5	1	0.00086881
7ps framework	1	0.00086881
90-minute prototypes	1	0.00086881
A journey of discovery	2	0.00173762
A/B testing	2	0.00173762
Action plan workshop: The arrow	1	0.00086881
Actions for Retrospectives	1	0.00086881
Active listening	1	0.00086881
Activities Canvas / activity canvas	2	0.00173762
Affinity diagram / affinity diagraming	3	0.00260643
Affinity map	1	0.00086881
Agenda	1	0.00086881
Agile UX Sketching and Scrum	1	0.00086881
Air time mastermind	1	0.00086881
Align on your impact goals	1	0.00086881
Alignment & autonomy	1	0.00086881
Alternative CV	1	0.00086881
Altitude	1	0.00086881
Ambition ranking	2	0.00173762
Analogous inspiration	1	0.00086881
Animal game	1	0.00086881
Apple-drawing ideation	1	0.00086881
Appreciation train	1	0.00086881
Appreciative Inquiry: Root causes of Success	1	0.00086881
Argument map	1	0.00086881
Artistic visualisation	2	0.00173762
Assumption mapper	1	0.00086881
Atomize	1	0.00086881
Autobiographical diaries	1	0.00086881
Avatar	1	0.00086881
Avoiding conflicts	1	0.00086881
Awareness sheet	1	0.00086881
Back of the napkin	1	0.00086881
Backcasting	1	0.00086881
Backcasting value opportunity mapping	1	0.00086881
Back-turned feedback	1	0.00086881
Balloon and kite mapping	1	0.00086881
Bang	1	0.00086881
Bang-for-the-buck	1	0.00086881
Bastelabend / open house	1	0.00086881
Bed sheet ping-pong	1	0.00086881
Behavioral obsercation	1	0.00086881
Better images of ai	1	0.00086881
Bisociation tool	1	0.00086881
Blink testing	1	0.00086881
Blueprinting	1	0.00086881
Board games	2	0.00173762
Body language	1	0.00086881
Body part twister	2	0.00173762
Bodystorming	2	0.00173762
Bombs and shields	1	0.00086881
Boundary matrix	1	0.00086881
Brain writing	1	0.00086881
Brain-netting / online brainstorming	1	0.00086881
Brainstorm rules	1	0.00086881
Brainstorming / brainstorm(s)	7	0.00608167
Brainwiring 6-3-5	2	0.00173762
Brainwriting / slip writing	3	0.00260643
Break up letter / love letter	1	0.00086881
Bring your own dashboard	1	0.00086881
Build & run prototypes	1	0.00086881
Build a team	1	0.00086881
Build partnerships / building partnerships	2	0.00173762
Build the checklist	1	0.00086881
Buisiness model	1	0.00086881
Bulls eye collage	1	0.00086881
Bundle ideas	1	0.00086881
Business model canvas	5	0.00434405
Business model experimentation	1	0.00086881
Button	1	0.00086881
Calibration	2	0.00173762
Campfire	2	0.00173762
Canvases	1	0.00086881
Caravan	1	0.00086881
Card Sort / card sorting	7	0.00608167
Carousel / Carousel technique	3	0.00260643
Cartographic mapping	1	0.00086881
Carzy 8's	1	0.00086881
Challenge cards	1	0.00086881
Challenge prizes	3	0.00260643
Chanell mapping	1	0.00086881
Charrette	3	0.00260643
Check in (how are you) / check-in	2	0.00173762
Check your goal	1	0.00086881
Check-in and check-out questions	1	0.00086881
Check-out	2	0.00173762
Choose your words wisely	1	0.00086881
Circle of influence	1	0.00086881
Circles and soup	1	0.00086881
Circles of connection	3	0.00260643
Citizen compass	2	0.00173762
Citizen hearing	2	0.00173762
Citizen juries	2	0.00173762
Citizen summit / Citizens' summit	2	0.00173762
Citizen visions on science, technology, and innovation (CIVISTI)	1	0.00086881
Citizens' assembly	3	0.00260643
Citizens hearing	2	0.00173762
Civic dialogue	3	0.00260643
Closing circle	1	0.00086881
Cluey	1	0.00086881
Clustering	1	0.00086881
Coach yourself out of a funk in 3 steps	1	0.00086881
Co-co toolkit	1	0.00086881
Co-creation assemblies	1	0.00086881
Co-creation session	1	0.00086881
Code of Conduct	1	0.00086881
Co-design workshops	1	0.00086881
Collaborative brainstorming	1	0.00086881
Collaborative pilot schedule	1	0.00086881
Collage	5	0.00434405
Collis's Sweet Spot of Strategy	1	0.00086881
Coloured dot voting	1	0.00086881
Commons mapping	2	0.00173762
Communication chart	1	0.00086881
Community canvas	1	0.00086881
Community level indicators	1	0.00086881
Community mapping	3	0.00260643
Competitor analysis	1	0.00086881
Concept walkthrough	1	0.00086881
Conferences	2	0.00173762
Conflict responses	1	0.00086881
Connect the dots	2	0.00173762
Consensus conference	3	0.00260643
Consensus workshop	1	0.00086881
Content-rich documentation	1	0.00086881
Context analysis	1	0.00086881
Context map	2	0.00173762
Contextual interviews	1	0.00086881
Contextual observation	1	0.00086881
Controlled dialogue	2	0.00173762
Conversation capture	1	0.00086881
Conversation starters	1	0.00086881
Coriolis effect	1	0.00086881
Cost benefit	1	0.00086881
Count to ten	1	0.00086881
Count up	1	0.00086881
Cover story	2	0.00173762
Crazy 8	2	0.00173762
Create a concept	1	0.00086881
Create a logic model	1	0.00086881
Create a pitch	1	0.00086881
Create a project plan	1	0.00086881
Create frameworks	1	0.00086881
Create insight statements	1	0.00086881
Creating personas	1	0.00086881
Creativity workshops	1	0.00086881
Critical friend	1	0.00086881
Critical thinking mindset	1	0.00086881
Crocodile river	1	0.00086881
Crowd wise	3	0.00260643
Crowdsourcing	1	0.00086881
Cultural probes	1	0.00086881
Current strongest impression	1	0.00086881
Customer journey	2	0.00173762
Customer, employee, shareholder	1	0.00086881
Dance, dance, dance	1	0.00086881
Data dashboard(s)	2	0.00173762
Data discussion sheet	1	0.00086881
Data journal(s)	2	0.00173762
Day-in-the-life	2	0.00173762
Decidim	1	0.00086881
Decision making agreement	1	0.00086881
Decision making profile	1	0.00086881
Decision matrices	1	0.00086881
Deep democracy / the lewis method	3	0.00260643
Define your audience	1	0.00086881
Define your indicators	1	0.00086881
Define your problem	1	0.00086881
Deisgn by metaphor	1	0.00086881
Deliberative (mini-publics) workshops	2	0.00173762
Deliberative mapping	3	0.00260643
Deliberative online forum	2	0.00173762
Deliverative poll / deliberative polling	3	0.00260643
Delphi method	3	0.00260643
Demand Driven Research in Curriculum	1	0.00086881
Demands continuums	1	0.00086881
Democs card game / play decide	2	0.00173762
Design critique	1	0.00086881
Design games	1	0.00086881
Design sprint	2	0.00173762
Design the box	1	0.00086881
Determine what to prototype	1	0.00086881
Dialogue	2	0.00173762
Diamond ranking	1	0.00086881
Diary	1	0.00086881
Diary study	2	0.00173762
Difficult participants	1	0.00086881
Diffusion curve reflection	1	0.00086881
Digital mockups	1	0.00086881
Digital presence	1	0.00086881
Dilemma café	1	0.00086881
Dinner challenge	1	0.00086881
Direct experience storyboard	1	0.00086881
Distributed dialogue	4	0.00347524
Divide and conquer	1	0.00086881
Do, redo & undo	1	0.00086881
Dot voting	1	0.00086881
Dotmocracy	2	0.00173762
Download your learnings	1	0.00086881
Draw an Apple	1	0.00086881
Draw it	1	0.00086881
Draw the problem	1	0.00086881
Draw toast	2	0.00173762
Drawings and graphics	1	0.00086881
Dreams and fears / Hopes and Fears	2	0.00173762
Drivers analysis	1	0.00086881
Dynamic personas	1	0.00086881
Ecitement sharing	1	0.00086881
Eco-design	1	0.00086881
Ecology mapping / Ecosystem map	2	0.00173762
E-conference	1	0.00086881
Ecosystems loops	1	0.00086881
Elevator pitch	1	0.00086881
Emotional journey	1	0.00086881
Empahty timeline	1	0.00086881
Empathic modelling	1	0.00086881
Empathy map / empathy mapping	4	0.00347524
End of year reflection + gratitude & intention setting	1	0.00086881
Engineering your team OS	1	0.00086881
Enjoyment graphs	1	0.00086881
Enrich by co-design	1	0.00086881
Ergocreo	1	0.00086881
Establish an expert reference group	1	0.00086881
Ethnography	2	0.00173762
Ethos, logos, pathos	1	0.00086881
Evaluation form	1	0.00086881
Evaluation matrix	1	0.00086881
Even flow	1	0.00086881
Excitement sharing	1	0.00086881
Expectations list	1	0.00086881
Experience mapping	2	0.00173762
Experience principles	1	0.00086881
Experience prototypes / prototyping	2	0.00173762
Experience sampling	1	0.00086881
Experimentation canvas	1	0.00086881
Expert interview	1	0.00086881
Expert panel	1	0.00086881
Explore your theory of change	1	0.00086881
Explore your values	1	0.00086881
Exploring client centricity	1	0.00086881
Extreme characters	1	0.00086881
Extremes and mainstreams	1	0.00086881
Eye-catching	1	0.00086881
Feedback hats	1	0.00086881
Feedback map	1	0.00086881
Feedback survey	1	0.00086881
Feedback: Appreciation mingle	1	0.00086881
Feedback: I appreciate…	1	0.00086881
Feedback: start, stop, continue	1	0.00086881
Feeling sharing	1	0.00086881
Feelings meeting(s)	2	0.00173762
Fieldnoting & speculative writing	1	0.00086881
Figure storming	1	0.00086881
Find issues, uncover ideas	1	0.00086881
Find themes	1	0.00086881
Find your pair	1	0.00086881
Find your true north	1	0.00086881
First to five	1	0.00086881
Fish bowl / fishbowl	2	0.00173762
Fishbone diagram	1	0.00086881
Five-fingered consensus	1	0.00086881
Flamethrower rounds	1	0.00086881
Flip it	1	0.00086881
Flower of Thoughts	1	0.00086881
Focus group	10	0.0086881
Force field analysis	1	0.00086881
Forced analogy	1	0.00086881
Forced assocation	1	0.00086881
Forced ranking	1	0.00086881
Four square story	1	0.00086881
Frame your design challenge	1	0.00086881
Frameboards/frameboard canvas	2	0.00173762
Friend or foe	1	0.00086881
Function (vision) Mapping	1	0.00086881
Funding strategy	1	0.00086881
Future backcasting	1	0.00086881
Future mapping	1	0.00086881
Future newspaper	1	0.00086881
Future panel	3	0.00260643
Future Scenario(s)	2	0.00173762
Future search	1	0.00086881
Future search conference	2	0.00173762
Future trends	1	0.00086881
Future wheel	1	0.00086881
Future workshop	3	0.00260643
Gap filling	1	0.00086881
Geographical mapping	2	0.00173762
Getting present	1	0.00086881
Give-and-take matrix	1	0.00086881
Go bananas	1	0.00086881
Good day / bad day	1	0.00086881
Go-round(s)	2	0.00173762
Graduation ceremony	1	0.00086881
Graphic gameplan	1	0.00086881
Graphic jam	1	0.00086881
Gratitude exercises & activities	1	0.00086881
Green trousers game	1	0.00086881
Green, heart, I	1	0.00086881
Group delphi	3	0.00260643
Group discussions	1	0.00086881
Group interview	2	0.00173762
Group knowledge	1	0.00086881
Group passing	2	0.00173762
Group-initiated topic discussion	1	0.00086881
Grow an idea	1	0.00086881
Guided tour	3	0.00260643
Gut check	1	0.00086881
Habit reflection: create a habit that sticks	1	0.00086881
Hackathon	6	0.00521286
Hand signals	1	0.00086881
Heart, hand, mind	1	0.00086881
Hello kitty	2	0.00173762
Help me understand	1	0.00086881
Here, there, everywhere	1	0.00086881
Hero stories	2	0.00173762
Hero's Journey agenda	1	0.00086881
Heuristic evaluation	2	0.00173762
Heuristic ideation technique	1	0.00086881
History map	3	0.00260643
Homepage bingo	1	0.00086881
Hot air baloon	1	0.00086881
How might we / how might we questions	2	0.00173762
How-now-wow matrix	2	0.00173762
Human machine	1	0.00086881
Hypothesis generation	1	0.00086881
I like, I wish, I wonder / I like, I wish, What if	3	0.00260643
I love you honey…	1	0.00086881
Ice breaker	1	0.00086881
Idea & concept development	1	0.00086881
Idea card(s)	3	0.00260643
Idea dashboard	3	0.00260643
Idea remix	1	0.00086881
Ideastorming / ideastorms	2	0.00173762
IDOARRT meeting design	1	0.00086881
Image-ination	2	0.00173762
Immersion	1	0.00086881
Immersive simulations	1	0.00086881
Impact journey	1	0.00086881
Impact/effort matrix / Impact & Effort Matrix	2	0.00173762
Impromptu speed networking	1	0.00086881
Incubation activites	2	0.00173762
Individual reflection	1	0.00086881
Innovation generator	1	0.00086881
Innovation portfolio	1	0.00086881
Insights and learnings	2	0.00173762
Inspiration walk	1	0.00086881
Interaction relabelling	1	0.00086881
Interactive backcasting	1	0.00086881
Interactive simulations	1	0.00086881
Interdisciplinary work groups	3	0.00260643
Interview matrix facilitaiton	1	0.00086881
Interview panels	1	0.00086881
Interview(s)	5	0.00434405
Interviewing 101	1	0.00086881
Is - is not - does - does not	2	0.00173762
Issue cards	1	0.00086881
Iteration dice	1	0.00086881
It's like, it's not like	1	0.00086881
Jam session	2	0.00173762
Joint poster (opener)	1	0.00086881
Jouney folio	1	0.00086881
Journey map	1	0.00086881
Journey map(s) / Journey mapping	4	0.00347524
Kanban pizza game	1	0.00086881
Keep getting feedback	1	0.00086881
Keep iterating	1	0.00086881
Keeping a speakers list	2	0.00173762
Keeping the momentum	1	0.00086881
Keys	1	0.00086881
KJ brainstorming	1	0.00086881
Knot game	2	0.00173762
Knowledge atelier	1	0.00086881
Knowledge hunt	1	0.00086881
Learning log	1	0.00086881
Learning modules	1	0.00086881
LEGO challenge	3	0.00260643
LEGO opener	1	0.00086881
LEGO serious Play	3	0.00260643
Letter to myself	1	0.00086881
Lightning decision jam	1	0.00086881
Lights, camera, action!	1	0.00086881
Line-up	1	0.00086881
List making	1	0.00086881
Listening levels	4	0.00347524
Live prototyping	1	0.00086881
Local context canvas: challenge	1	0.00086881
Local context canvas: lab	1	0.00086881
Local context canvas: policy	1	0.00086881
Long range forecasts	1	0.00086881
Lo-Tech social networking / Low-Tech Social Network	2	0.00173762
Lotus blossom	1	0.00086881
Love your neighbour?	1	0.00086881
Lower a bamboo cane to the ground	1	0.00086881
Make a world	1	0.00086881
Making the game come alive	1	0.00086881
Manage what you measure	1	0.00086881
Mapping	2	0.00173762
Mapping design operations	1	0.00086881
Mapping organizational culture	2	0.00173762
Marimba!	1	0.00086881
Marshmallow challenge	2	0.00173762
Mash-up innovation	1	0.00086881
Mash-ups	1	0.00086881
Mass experiement	2	0.00173762
Matching support	1	0.00086881
Matchstick discussion	2	0.00173762
Memory wall	1	0.00086881
Mental mapping	1	0.00086881
Metaplan	1	0.00086881
Methodkit for Team development	1	0.00086881
Mind map(s) / Mind mapping	6	0.00521286
Mingle	1	0.00086881
Mini-campaign challenge	1	0.00086881
Mirroring	2	0.00173762
Mission impossible	1	0.00086881
Mockups / mock-ups	2	0.00173762
Mood board(s)	3	0.00260643
Motivational video pitch	1	0.00086881
Multi criteria decision analysis (MCDA)	3	0.00260643
Multispectral imaging	1	0.00086881
My daily P.A.C.T	1	0.00086881
Myers-Briggs Team reflection	1	0.00086881
Nagging	1	0.00086881
Name games	1	0.00086881
Name labels	1	0.00086881
Narration	1	0.00086881
Narrow the set	1	0.00086881
Navigate your market opportunities	1	0.00086881
Near and Dear	1	0.00086881
Needs survey	2	0.00173762
Neo-socratic dialogue	1	0.00086881
Network map	1	0.00086881
Newspaper Headlines of the Future	1	0.00086881
Ninja	1	0.00086881
Note to self	2	0.00173762
Note-taking	1	0.00086881
NUF test	2	0.00173762
Object brainstorm	1	0.00086881
Observation notes	1	0.00086881
Observation techniques	1	0.00086881
Observations	1	0.00086881
Obsidentify	1	0.00086881
Offering map	1	0.00086881
Onboarding kit	2	0.00173762
One word before leaving	1	0.00086881
One-to-one interview	1	0.00086881
Online discussions	1	0.00086881
On-line ethnography	1	0.00086881
Online forums	1	0.00086881
Open hardware	1	0.00086881
Open space / Open space technology	7	0.00608167
Opening circle	2	0.00173762
Operation manual(s)	2	0.00173762
Opinion mining / Sentiment Analysis	1	0.00086881
Pain-gain map	1	0.00086881
Paint a picture	1	0.00086881
Pair introductions	2	0.00173762
Paired listening	2	0.00173762
Paired roleplay	1	0.00086881
Paper prototyping	1	0.00086881
Parking lot / parking space	3	0.00260643
Participatory backcasting	1	0.00086881
Participatory budget / Participatory budgeting	3	0.00260643
Participatory Design through Making and Acting	1	0.00086881
Participatory integrated assessment (PIA) w/ computer models	1	0.00086881
Participatory mapping	1	0.00086881
Participatory modelling	1	0.00086881
Participatory sensing / volunteer sensing / citizen observatory	2	0.00173762
Participatory strategic planning	1	0.00086881
Party invitations	1	0.00086881
Pass a loop round the circle	1	0.00086881
Pass the squeeze	1	0.00086881
Pattern quest	1	0.00086881
Pecha kucha / ignite	1	0.00086881
Peers observing peers	1	0.00086881
People bingo	2	0.00173762
People map	2	0.00173762
People shadowing	1	0.00086881
People value canvas	3	0.00260643
Perfect week	1	0.00086881
Persona(s)	8	0.00695048
Personal introductions	1	0.00086881
Personal kanban	1	0.00086881
Personal objective game / Personal object game	2	0.00173762
Personal presentations	1	0.00086881
Personal SWOT assessment	1	0.00086881
Personal take-aways	1	0.00086881
Perspective workshop	3	0.00260643
Pessimist vs. Optimist	1	0.00086881
Phases canvas	1	0.00086881
Photo safari	2	0.00173762
Photojournal	1	0.00086881
Physical maquettes	1	0.00086881
Pictogram interview	3	0.00260643
Picture yourself	2	0.00173762
Pictures of the places involved	1	0.00086881
Pie chart agenda	1	0.00086881
Pilot	1	0.00086881
Pilot appraisal	1	0.00086881
Planning cells / citizens jury	1	0.00086881
Plus/delta	1	0.00086881
Plus-minus implications	1	0.00086881
Plus-minus interesting	1	0.00086881
Pop-up science shops	2	0.00173762
Portrait drawing	1	0.00086881
Portrait gallery	1	0.00086881
Positioning the project	1	0.00086881
Post the path	1	0.00086881
Poster session	1	0.00086881
Post-it note race	1	0.00086881
Post-up	1	0.00086881
Power/interest matrix	1	0.00086881
Practical canvas	1	0.00086881
Pre-mortem	1	0.00086881
Presence to contribution	1	0.00086881
Prince chart	1	0.00086881
Priniciples of effective feedback	1	0.00086881
Prioritisation dots	1	0.00086881
Priority mapping	1	0.00086881
Pro/Con list	1	0.00086881
Problem definition canvas	2	0.00173762
Product pinocchio	1	0.00086881
Project jeopardy	1	0.00086881
Project mid-way evaluation	1	0.00086881
Project point of departure	1	0.00086881
Project wrap-up	1	0.00086881
Project-in-a-day	1	0.00086881
Pronoun rounds	1	0.00086881
Pros & cons	2	0.00173762
Protobot	1	0.00086881
Prototypes it / Prototype / Prototyping	5	0.00434405
Prune the future	1	0.00086881
Prune the product tree	1	0.00086881
Public dialogue	1	0.00086881
Public stack puzzle	1	0.00086881
Purpose and culture	1	0.00086881
Q methodology / Q Methodology-stakeholder selection	3	0.00260643
Quaker conversation	1	0.00086881
Quantify yourself	1	0.00086881
Question balloons	1	0.00086881
Question walk	1	0.00086881
Questionnaires	3	0.00260643
Questorming	1	0.00086881
Quick visualizations	1	0.00086881
Quickly sketch noting	1	0.00086881
Quiet brainstorming	1	0.00086881
RACI matrix	1	0.00086881
Rain making	2	0.00173762
Random inputs	1	0.00086881
Random test (spot check)	1	0.00086881
Ranking	1	0.00086881
Ranking method for prioritisation	1	0.00086881
Rapid ideation	1	0.00086881
Rapid prototyping / low-fi prototyping / rapid prototypes	5	0.00434405
Rapid research	1	0.00086881
Record observations	1	0.00086881
Recruiting screener	1	0.00086881
Recruiting tools	1	0.00086881
Red:green cards	1	0.00086881
Reference project	1	0.00086881
Reflection: individual	1	0.00086881
Reflection: team	1	0.00086881
Reflexive interactive design	2	0.00173762
Relationship circle	1	0.00086881
Remember the future	1	0.00086881
Remote toolbox: Solo + team online collaboration	1	0.00086881
Remote tools and platforms: team collaboration	1	0.00086881
Renders (subjective views)	1	0.00086881
Research agenda camp	1	0.00086881
Resource flow	1	0.00086881
Resource flow map (RFM)	3	0.00260643
Reverse brainstorming	2	0.00173762
Reverse role play	1	0.00086881
Reverse thinking	1	0.00086881
Rings of connection	1	0.00086881
Ripple effect	1	0.00086881
Roadmap for success	1	0.00086881
Roadmapping	1	0.00086881
Rock paper scissor tournament	1	0.00086881
Role play / role playing / role plays / role-playing / roleplay	9	0.00781929
Role storming / rolestorming	2	0.00173762
Roleplays and simulations	1	0.00086881
Rollercoaster / rollercoaster check-in	2	0.00173762
Rought prototyping	1	0.00086881
Round Robin / round robin brainstorm	2	0.00173762
Round table	1	0.00086881
Roving ideastorms	1	0.00086881
Scenario Building Exercise / scenario building	2	0.00173762
Scenario planning	1	0.00086881
Scenario slider	1	0.00086881
Scenario workshop(s)	5	0.00434405
Scenario-based interviews	1	0.00086881
Scenarios	2	0.00173762
Science café	6	0.00521286
Science fiction prototyping	1	0.00086881
Science shop	2	0.00173762
Science theatre	2	0.00173762
Science week	1	0.00086881
Selection idea matrix/idea selection table	1	0.00086881
Self-assessment questionnaire	1	0.00086881
Semi-Structured Interview(s)	3	0.00260643
Sensing strategies canvas / Sensing strategy	1	0.00086881
Serious gaming	2	0.00173762
Service blueprint templates	1	0.00086881
Service blueprint(s)	3	0.00260643
Service image	1	0.00086881
Service prototype	1	0.00086881
Service roadmap	1	0.00086881
Service safari	1	0.00086881
Service specifications	1	0.00086881
Set the timeline	1	0.00086881
Setting an agenda	1	0.00086881
Shadowing	1	0.00086881
Shake all hands	1	0.00086881
Shake down	1	0.00086881
Shake down 5-4-3-2-1	1	0.00086881
Share inspiring stories	1	0.00086881
Sharing withholds	2	0.00173762
Short interviews	1	0.00086881
Short presentations	1	0.00086881
Show and tell	1	0.00086881
Show me your values	1	0.00086881
Show of hands	2	0.00173762
Shrinking islands	1	0.00086881
Signal cards	1	0.00086881
Site analysis interpretations	1	0.00086881
Six thinking hats	3	0.00260643
Sketching	1	0.00086881
Sketching group / C-sketch	1	0.00086881
Skill share	1	0.00086881
Skilled hand exercise	1	0.00086881
Sky the Limit brainstorm	1	0.00086881
Small groups and pairs / small groups	2	0.00173762
Smart citizen kit	1	0.00086881
Smart kids lab	1	0.00086881
Smart objects	1	0.00086881
SOAR analysis	1	0.00086881
Social network analysis	1	0.00086881
Sorting important to/for	1	0.00086881
Spectrum lines	2	0.00173762
Spectrum mapping	1	0.00086881
Speed boat	1	0.00086881
Speed dating	1	0.00086881
Squid	1	0.00086881
Squiggle birds	2	0.00173762
Staff your project	1	0.00086881
Stakeholder analysis	4	0.00347524
Stakeholder journey	2	0.00173762
Stakeholder map	4	0.00347524
Stakeholder working groups	1	0.00086881
Stakeholder(s) trust map	2	0.00173762
Staple yourself to something	1	0.00086881
Starbursting	1	0.00086881
Start small	1	0.00086881
Start your day	1	0.00086881
Start, stop, continue	1	0.00086881
Step ladder brainstorming	1	0.00086881
Stickers and dots	1	0.00086881
Stinky fish	1	0.00086881
Stop and go	1	0.00086881
Story puzzle	1	0.00086881
Storyboards / storyboarding / Story board	9	0.00781929
Storylines	2	0.00173762
Storytelling	3	0.00260643
Strategic canvas	1	0.00086881
Street vote	2	0.00173762
Structured questionnaire	1	0.00086881
Success metrics	1	0.00086881
Summing up rounds	1	0.00086881
Super hero	1	0.00086881
Superviz	1	0.00086881
Surveys	1	0.00086881
Sustainable revenue	1	0.00086881
SWOT analysis (spatial) / SWOT analysis	5	0.00434405
Sync claps	1	0.00086881
Synesthesia	1	0.00086881
Synthesis wall	1	0.00086881
System map	1	0.00086881
System scenario	1	0.00086881
Systems thinking: the iceberg model	1	0.00086881
Take a stand	1	0.00086881
Talking chips	1	0.00086881
Talking stick(s)	3	0.00260643
Targeted measurements	1	0.00086881
Team purpose & culture	1	0.00086881
Team retrospective	1	0.00086881
Teams self-assessment	1	0.00086881
Telling our stories	1	0.00086881
Temperature check	1	0.00086881
Text analytics	1	0.00086881
The 5 Whys / the five whys	6	0.00521286
The 6 thinking hats	1	0.00086881
The 6Ws	1	0.00086881
The AIR feedback model	1	0.00086881
The anti-problem	1	0.00086881
The arrow	1	0.00086881
The blind side	1	0.00086881
The blue sky vision exercise	1	0.00086881
The circle of trust	1	0.00086881
The doughnut	1	0.00086881
The GROW coaching model	1	0.00086881
The labs' journey spreadsheet	1	0.00086881
The long table	1	0.00086881
The Ocean of Opportunities	1	0.00086881
The pitch	1	0.00086881
The project value canvas (PVC)	1	0.00086881
The reverse perspective	1	0.00086881
The shouting game	1	0.00086881
The sketch game	1	0.00086881
The viking	1	0.00086881
Think-aloud protocol / Think-aloud test	2	0.00173762
This n' that	1	0.00086881
Thumbs spectrum	1	0.00086881
Timelapse	1	0.00086881
Tomorrow's narratives	1	0.00086881
Top views and maps	1	0.00086881
Trading cards	1	0.00086881
Train the trainer	1	0.00086881
Transect walk	1	0.00086881
Transformation of scenario diagrams	1	0.00086881
Transition journey	1	0.00086881
Trigger storming	1	0.00086881
Trust circle	2	0.00173762
Trust falls in pairs	1	0.00086881
Trust ladder	1	0.00086881
Two truths and a lie	1	0.00086881
Understanding chain	1	0.00086881
Unintended consequences / dormant opportunties	3	0.00260643
Untangle yourselves	1	0.00086881
Urgent grid	1	0.00086881
Urgent/Important grid	1	0.00086881
Usability testing	1	0.00086881
User day-parting	1	0.00086881
User journey mapping / user journey maps	2	0.00173762
User personas	1	0.00086881
User profiles	1	0.00086881
User scenarios	1	0.00086881
User stories	1	0.00086881
User tests	1	0.00086881
Valorisation Panels / User Committee	3	0.00260643
Value map	2	0.00173762
Value proposition canvas	3	0.00260643
Values tree	2	0.00173762
Vapabilities quicksheet	1	0.00086881
Video card family game	1	0.00086881
Video prototyping	3	0.00260643
Virtuous cycle	1	0.00086881
Vision development	1	0.00086881
Vision factory	1	0.00086881
Visual agenda	1	0.00086881
Visual glossary	1	0.00086881
Walk shop	2	0.00173762
Walkabout	1	0.00086881
Walt disnesy method	2	0.00173762
Watermonsters	1	0.00086881
Ways to grow framework	1	0.00086881
We saw, We heard	1	0.00086881
Welcome to my world	1	0.00086881
What are you doing?	1	0.00086881
What are you taking away from this session?	1	0.00086881
What could go wrong?	1	0.00086881
What worked well / less well?	1	0.00086881
What-If Scenario Building / What, if	2	0.00173762
What's in the bag?	1	0.00086881
What's working/not working	1	0.00086881
Who am I?	1	0.00086881
Who are we now?	1	0.00086881
Who inspires us?	1	0.00086881
Who is it?	1	0.00086881
Who/what/when matrix	4	0.00347524
Whodo	1	0.00086881
Whole group conversations	1	0.00086881
Whole product game	1	0.00086881
Wireframes	1	0.00086881
Wizard of Oz (WOZ)	1	0.00086881
Wizards, pixies, giants	2	0.00173762
Wokrshops stories and history	1	0.00086881
Workshop gifts	2	0.00173762
Workshops	7	0.00608167
World café	12	0.0104257
World wide views	2	0.00173762
Write a blurb	1	0.00086881
Writing a letter to yourself	2	0.00173762
Written communication	2	0.00173762
Your priorities	1	0.00086881
Total method hits	1151
