# Supplementary material for: Methods Used in Co-Creation Within the Health CASCADE Co-Creation Database and Gray Literature: Systematic Methods Overview
Source: Interact J Med Res. 2024 Nov 11;13:e59772. doi: 10.2196/59772 (PMC11589503; doi:10.2196/59772)
Supplement: Multimedia Appendix 6 [file ijmr_v13i1e59772_app6.xlsx]

## Sheet: Tabelle1
Source frequency	Source Method	Target Method	Target frequency
758	action group	group level assessment	1
794	avatar	wizard of oz	1
807	ad-hoc user acceptance questionnaire	wizard of oz	1
298	questionnaire	wizard of oz	1
451	prototyping	wizard of oz	1
805	multi criteria decision analysis	non-structural fuzzy decision support system	1
774	analytic hierarchy process	non-structural fuzzy decision support system	1
773	analytic hierarchy process	multi criteria decision analysis	2
141	focus group	multi criteria decision analysis	1
286	questionnaire	ad-hoc user acceptance questionnaire	1
443	prototyping	ad-hoc user acceptance questionnaire	1
793	avatar	ad-hoc user acceptance questionnaire	1
685	ranking	soft systems methodology	1
739	backcasting	soft systems methodology	1
59	survey	soft systems methodology	1
730	forecasting	soft systems methodology	1
433	prototyping	soft systems methodology	1
573	storytelling	participatory backcasting	1
495	narrative	participatory backcasting	1
741	backcasting	participatory backcasting	2
718	face-to-face interview	participatory backcasting	1
785	personal narratives	participatory backcasting	1
738	backcasting	personal narratives	1
714	digital storytelling	personal narratives	1
75	survey	interactive backcasting	1
692	ranking	interactive backcasting	1
792	soft systems methodology	interactive backcasting	1
733	forecasting	interactive backcasting	1
800	storylines	interactive backcasting	1
742	backcasting	interactive backcasting	1
688	ranking	storylines	1
436	prototyping	storylines	1
64	survey	storylines	2
791	soft systems methodology	storylines	1
740	backcasting	storylines	1
731	forecasting	storylines	1
737	backcasting	scenario building exercise	1
752	scenario planning	scenario building exercise	1
645	brainstorming	purposeful sampling	1
405	thematic analysis	purposeful sampling	1
182	photo voice	purposeful sampling	1
779	card sorting	purposeful sampling	1
687	ranking	purposeful sampling	1
646	brainstorming	future workshop	1
437	prototyping	future workshop	1
649	brainstorming	structured brainstorm	1
781	card sorting	structured brainstorm	1
643	brainstorming	storyboarding	1
431	prototyping	storyboarding	2
544	qualitative interview	storyboarding	1
656	simple multi-attribute rating technique	storyboarding	1
601	experience prototyping	storyboarding	1
620	semi-structured interview	storyboarding	1
797	purposeful sampling	direct ranking	1
408	thematic analysis	direct ranking	1
647	brainstorming	direct ranking	1
691	ranking	direct ranking	1
780	card sorting	direct ranking	1
103	focus group	ranking	3
631	participatory mapping	ranking	1
588	concept mapping	ranking	1
392	thematic analysis	ranking	1
639	brainstorming	ranking	1
460	in-depth interview	ranking	1
207	group discussion	ranking	2
27	survey	ranking	2
317	interview	ranking	1
393	thematic analysis	nominal group technique	1
208	group discussion	nominal group technique	3
28	survey	nominal group technique	3
461	in-depth interview	nominal group technique	1
360	content analysis	nominal group technique	2
526	key informant interview	nominal group technique	1
677	ranking	nominal group technique	2
640	brainstorming	nominal group technique	1
610	group session	nominal group technique	1
104	focus group	nominal group technique	3
78	survey	online brainstorming	1
594	concept mapping	online brainstorming	1
648	brainstorming	online brainstorming	1
682	ranking	card sorting	2
747	journey mapping	card sorting	1
644	brainstorming	card sorting	2
403	thematic analysis	card sorting	1
364	content analysis	SWOT analysis	1
698	nominal group technique	SWOT analysis	1
734	participatory observation(s)	SWOT analysis	1
44	survey	SWOT analysis	2
612	group session	SWOT analysis	1
551	field notes	SWOT analysis	1
751	scenario planning	SWOT analysis	1
466	in-depth interview	SWOT analysis	1
642	brainstorming	SWOT analysis	1
700	participatory GIS	usability testing	1
597	experience prototyping	usability testing	1
422	prototyping	usability testing	7
318	interview	usability testing	1
634	participatory mapping	usability testing	1
256	questionnaire	usability testing	1
509	individual interview	usability testing	1
672	GIS mapping techniques	usability testing	1
641	brainstorming	usability testing	1
686	ranking	customer journey	1
766	scenario building exercise	customer journey	1
135	focus group	customer journey	1
748	journey mapping	customer journey	1
778	card sorting	customer journey	1
572	storytelling	customer journey	1
228	group discussion	customer journey	1
487	narrative	backcasting	1
723	cognitive mapping	backcasting	1
715	face-to-face interview	backcasting	1
568	storytelling	backcasting	1
728	forecasting	backcasting	2
679	ranking	backcasting	1
39	survey	backcasting	1
724	cognitive mapping	deliberative dialogue	1
327	interview	deliberative dialogue	1
51	survey	deliberative dialogue	1
709	deliberative workshops	deliberative dialogue	5
725	cognitive mapping	satisfaction questionnaire	1
279	questionnaire	satisfaction questionnaire	3
678	ranking	forecasting	1
722	cognitive mapping	forecasting	1
36	survey	forecasting	1
804	mind mapping	fuzzy cognitive mapping	1
518	individual interview	fuzzy cognitive mapping	1
727	cognitive mapping	fuzzy cognitive mapping	1
689	ranking	mind mapping	1
516	individual interview	mind mapping	1
726	cognitive mapping	mind mapping	1
140	focus group	mind mapping	1
802	collaborative mapping	digital mapping	1
637	participatory mapping	digital mapping	1
474	in-depth interview	digital mapping	1
560	field notes	constructive dialogue	1
759	collective reflection	constructive dialogue	1
675	GIS mapping techniques	walk-along interviews	1
749	journey mapping	walk-along interviews	1
699	community mapping	walk-along interviews	1
593	concept mapping	reflection meetings	1
558	field notes	reflection meetings	1
169	photo voice	semi-structured interview	1
584	concept mapping	semi-structured interview	1
389	thematic analysis	semi-structured interview	3
310	interview	semi-structured interview	10
99	focus group	semi-structured interview	5
506	individual interview	semi-structured interview	1
19	survey	semi-structured interview	3
354	content analysis	semi-structured interview	5
203	group discussion	semi-structured interview	3
417	prototyping	semi-structured interview	3
247	questionnaire	semi-structured interview	2
580	participant observation	situational analysis	1
768	discourse analysis	situational analysis	1
592	concept mapping	situational analysis	1
369	content analysis	situational analysis	1
704	social network analysis	situational analysis	1
401	thematic analysis	situational analysis	1
222	group discussion	situational analysis	1
468	in-depth interview	situational analysis	2
750	participatory photography	situational analysis	1
315	interview	reflective practice	1
25	survey	reflective practice	3
548	field notes	reflective practice	1
587	concept mapping	reflective practice	1
563	storytelling	reflective practice	1
252	questionnaire	reflective practice	2
591	concept mapping	discourse analysis	1
467	in-depth interview	discourse analysis	1
703	social network analysis	discourse analysis	1
457	in-depth interview	participatory mapping	2
205	group discussion	participatory mapping	1
585	concept mapping	participatory mapping	1
21	survey	participatory mapping	3
249	questionnaire	participatory mapping	1
522	key informant interview	participatory mapping	1
486	narrative	structured interviews	1
260	questionnaire	structured interviews	1
109	focus group	structured interviews	3
590	concept mapping	structured interviews	1
321	interview	structured interviews	2
213	group discussion	structured interviews	1
615	semi-structured interview	brainstorming	1
419	prototyping	brainstorming	3
390	thematic analysis	brainstorming	2
596	experience prototyping	brainstorming	1
356	content analysis	brainstorming	2
586	concept mapping	brainstorming	5
608	group session	brainstorming	1
101	focus group	brainstorming	1
22	survey	brainstorming	1
30	survey	social network analysis	1
528	key informant interview	social network analysis	1
633	participatory mapping	social network analysis	1
589	concept mapping	social network analysis	1
595	concept mapping	quantitative interviews	1
23	survey	simple multi-attribute rating technique	6
358	content analysis	simple multi-attribute rating technique	2
391	thematic analysis	simple multi-attribute rating technique	1
313	interview	simple multi-attribute rating technique	1
420	prototyping	simple multi-attribute rating technique	1
622	health survey	simple multi-attribute rating technique	1
250	questionnaire	simple multi-attribute rating technique	1
616	semi-structured interview	simple multi-attribute rating technique	1
459	in-depth interview	simple multi-attribute rating technique	1
366	content analysis	quantitative survey	1
123	focus group	quantitative survey	2
220	group discussion	quantitative survey	1
49	survey	quantitative survey	6
344	content analysis	narrative	1
193	group discussion	narrative	6
160	photo voice	narrative	20
9	survey	narrative	3
303	interview	narrative	3
380	thematic analysis	narrative	4
89	focus group	narrative	7
353	content analysis	group sessions	2
388	thematic analysis	group sessions	1
609	group session	group interview	1
359	content analysis	group interview	1
507	individual interview	group interview	1
171	photo voice	group interview	1
316	interview	group interview	8
617	semi-structured interview	group interview	1
254	questionnaire	group interview	1
102	focus group	group interview	6
421	prototyping	group interview	1
385	thematic analysis	storytelling	2
165	photo voice	storytelling	8
349	content analysis	storytelling	1
481	narrative	storytelling	7
94	focus group	storytelling	6
198	group discussion	storytelling	3
14	survey	storytelling	1
244	questionnaire	storytelling	3
307	interview	storytelling	2
556	field notes	exploratory interviews	1
371	content analysis	exploratory interviews	1
603	experience prototyping	exploratory interviews	1
435	prototyping	exploratory interviews	1
229	group discussion	exploratory interviews	1
351	content analysis	conceptual mapping	1
347	content analysis	qualitative interviews	4
383	thematic analysis	qualitative interviews	3
97	focus group	experience prototyping	4
201	group discussion	experience prototyping	2
352	content analysis	experience prototyping	2
387	thematic analysis	experience prototyping	2
415	prototyping	experience prototyping	32
505	individual interview	experience prototyping	1
17	survey	experience prototyping	2
546	field notes	experience prototyping	1
167	photo voice	experience prototyping	1
462	in-depth interview	stakeholder analysis	1
105	focus group	stakeholder analysis	1
31	survey	stakeholder analysis	1
663	participatory system dynamics	stakeholder analysis	1
361	content analysis	stakeholder analysis	2
702	social network analysis	stakeholder analysis	1
508	individual interview	stakeholder analysis	1
209	group discussion	stakeholder analysis	1
386	thematic analysis	participant observation	5
199	group discussion	participant observation	2
504	individual interview	participant observation	1
456	in-depth interview	participant observation	4
350	content analysis	participant observation	5
95	focus group	participant observation	4
15	survey	participant observation	1
414	prototyping	participant observation	1
545	field notes	participant observation	1
521	key informant interview	participant observation	1
535	qualitative interview	participant observation	2
245	questionnaire	participant observation	1
523	key informant interview	ethnography	1
483	narrative	ethnography	1
312	interview	ethnography	1
357	content analysis	ethnography	1
458	in-depth interview	ethnography	1
547	field notes	ethnography	1
575	participant observation	ethnography	1
370	content analysis	self-administered questionnaire	1
274	questionnaire	self-administered questionnaire	4
777	structural equation modeling	self-administered questionnaire	1
226	group discussion	self-administered questionnaire	1
132	focus group	self-administered questionnaire	1
381	thematic analysis	individual interviews	4
345	content analysis	individual interviews	5
13	survey	field notes	2
164	photo voice	field notes	1
520	key informant interview	field notes	1
413	prototyping	field notes	1
455	in-depth interview	field notes	3
480	narrative	field notes	1
348	content analysis	field notes	3
384	thematic analysis	field notes	1
197	group discussion	field notes	5
503	individual interview	field notes	4
93	focus group	field notes	3
243	questionnaire	field notes	3
190	group discussion	thematic analysis	11
6	survey	thematic analysis	16
300	interview	thematic analysis	5
341	content analysis	thematic analysis	3
86	focus group	thematic analysis	19
239	questionnaire	thematic analysis	3
157	photo voice	thematic analysis	9
362	content analysis	stakeholder interviews	1
382	thematic analysis	key informant interviews	3
346	content analysis	key informant interviews	2
127	focus group	open space technology	1
221	group discussion	open space technology	1
367	content analysis	open space technology	1
53	survey	reflective diaries	1
513	individual interview	reflective diaries	1
368	content analysis	reflective diaries	2
271	questionnaire	reflective diaries	1
87	focus group	prototyping	11
240	questionnaire	prototyping	1
7	survey	prototyping	9
158	photo voice	prototyping	1
191	group discussion	prototyping	5
301	interview	prototyping	3
342	content analysis	prototyping	4
378	thematic analysis	prototyping	3
70	survey	feedback survey	1
337	interview	feedback survey	1
375	content analysis	feedback survey	1
801	telephone interview	feedback survey	1
76	survey	interactive simulations	1
376	content analysis	interactive simulations	1
65	survey	telephone interview	2
532	key informant interview	telephone interview	1
280	questionnaire	telephone interview	1
333	interview	telephone interview	3
628	health survey	telephone interview	1
373	content analysis	telephone interview	2
374	content analysis	emotional touchpoints	1
68	survey	emotional touchpoints	1
248	questionnaire	health survey	2
311	interview	health survey	3
100	focus group	health survey	1
20	survey	health survey	26
355	content analysis	health survey	2
204	group discussion	health survey	1
418	prototyping	health survey	1
379	thematic analysis	in-depth interviews	5
343	content analysis	in-depth interviews	4
512	individual interview	participatory photography	1
488	narrative	participatory photography	2
363	content analysis	participatory photography	2
465	in-depth interview	participatory photography	1
137	focus group	participatory survey	1
276	questionnaire	participatory survey	1
61	survey	participatory survey	3
372	content analysis	participatory survey	1
118	focus group	diary study	1
325	interview	diary study	2
428	prototyping	diary study	1
46	survey	diary study	1
552	field notes	diary study	1
365	content analysis	diary study	2
651	ethnography	diary study	1
377	content analysis	personal diaries	1
760	crowdsourcing	rapid prototyping	1
400	thematic analysis	rapid prototyping	1
429	prototyping	rapid prototyping	6
600	experience prototyping	rapid prototyping	6
746	journey mapping	rapid prototyping	1
553	field notes	rapid prototyping	1
762	crowdsourcing	online forums	1
771	rapid prototyping	innovation tournament	1
438	prototyping	innovation tournament	1
604	experience prototyping	innovation tournament	1
744	expert panel	innovation tournament	1
761	crowdsourcing	innovation tournament	2
808	customer diaries	patient diaries	1
795	customer journey	service blueprint	1
710	deliberative workshops	direct observation(s)	1
469	in-depth interview	direct observation(s)	1
711	deliberative workshops	participatory budgeting	1
35	survey	cognitive mapping	1
511	individual interview	cognitive mapping	1
708	deliberative workshops	cognitive mapping	1
111	focus group	cognitive mapping	1
261	questionnaire	cognitive mapping	2
713	deliberative workshops	user committee	1
555	field notes	critical appraisal	1
712	deliberative workshops	critical appraisal	1
653	ethnography	participatory theatre	1
262	questionnaire	participatory observation	1
464	in-depth interview	participatory observation	2
720	structured interviews	participatory observation	1
395	thematic analysis	participatory observation	1
323	interview	participatory observation	1
650	ethnography	participatory observation	1
37	survey	participatory observation	1
175	photo voice	participatory observation	1
549	field notes	participatory observation	1
559	field notes	reflective field notes	3
581	participant observation	reflective field notes	1
531	key informant interview	reflective field notes	1
652	ethnography	reflective field notes	1
669	reflective practice	reflective field notes	1
803	evaluation questionnaire	metaplan	1
288	questionnaire	metaplan	1
291	questionnaire	practice environment scale of the nursing work index	1
809	evidence-based practice questionnaire	practice environment scale of the nursing work index	1
606	experience prototyping	product prototyping	1
235	group discussion	product prototyping	1
186	photo voice	product prototyping	1
151	focus group	product prototyping	1
447	prototyping	product prototyping	1
743	expert panel	crowdsourcing	1
599	experience prototyping	crowdsourcing	1
217	group discussion	crowdsourcing	1
427	prototyping	crowdsourcing	2
265	questionnaire	crowdsourcing	1
117	focus group	crowdsourcing	1
673	GIS mapping techniques	journey mapping	1
680	ranking	journey mapping	1
598	experience prototyping	journey mapping	1
177	photo voice	journey mapping	1
398	thematic analysis	journey mapping	1
426	prototyping	journey mapping	1
115	focus group	journey mapping	2
449	prototyping	user personas	1
607	experience prototyping	user personas	1
782	mockups	wireframes	1
772	rapid prototyping	wireframes	1
605	experience prototyping	wireframes	1
442	prototyping	wireframes	1
432	prototyping	mockups	3
770	rapid prototyping	mockups	2
626	health survey	mockups	1
56	survey	mockups	1
602	experience prototyping	mockups	3
745	expert panel	structured interview matrix	1
145	focus group	structured interview matrix	1
335	interview	structured interview matrix	2
717	face-to-face interview	personal narrative	1
130	focus group	personal narrative	2
492	narrative	personal narrative	4
181	photo voice	personal narrative	1
571	storytelling	personal narrative	2
225	group discussion	personal narrative	1
719	face-to-face interview	standardized questionnaire	1
295	questionnaire	standardized questionnaire	1
48	survey	convenience sampling	3
268	questionnaire	convenience sampling	1
543	qualitative interview	convenience sampling	1
326	interview	convenience sampling	1
716	face-to-face interview	convenience sampling	1
122	focus group	convenience sampling	1
676	group interview	convenience sampling	2
655	simple multi-attribute rating technique	delphi method	1
550	field notes	delphi method	1
729	forecasting	delphi method	1
41	survey	delphi method	1
561	field notes	guided conversation	1
128	focus group	benchmarking	1
223	group discussion	benchmarking	1
554	field notes	benchmarking	1
402	thematic analysis	benchmarking	1
514	individual interview	benchmarking	1
515	individual interview	participatory reflection	1
696	participatory modelling	participatory reflection	1
557	field notes	participatory reflection	1
783	participatory systems mapping	participatory reflection	1
85	focus group	content analysis	21
299	interview	content analysis	9
5	survey	content analysis	14
189	group discussion	content analysis	10
238	questionnaire	content analysis	11
156	photo voice	content analysis	7
139	focus group	maximum variation sampling	1
533	key informant interview	maximum variation sampling	1
407	thematic analysis	maximum variation sampling	1
231	group discussion	maximum variation sampling	1
142	focus group	observational study	1
439	prototyping	observational study	1
148	focus group	force field analysis	1
71	survey	force field analysis	1
147	focus group	critical friend	1
233	group discussion	critical friend	1
125	focus group	thinking aloud	2
430	prototyping	thinking aloud	4
618	semi-structured interview	thinking aloud	2
705	usability testing	thinking aloud	1
91	focus group	key informant interview	9
478	narrative	key informant interview	2
305	interview	key informant interview	3
162	photo voice	key informant interview	1
453	in-depth interview	key informant interview	1
195	group discussion	key informant interview	5
11	survey	key informant interview	10
168	photo voice	group session	3
98	focus group	group session	12
309	interview	group session	1
246	questionnaire	group session	2
202	group discussion	group session	1
416	prototyping	group session	2
18	survey	group session	3
574	participant observation	group session	1
482	narrative	group session	2
562	storytelling	group session	1
304	interview	individual interview	7
194	group discussion	individual interview	9
90	focus group	individual interview	12
10	survey	individual interview	1
452	in-depth interview	individual interview	1
411	prototyping	individual interview	3
161	photo voice	individual interview	2
133	focus group	avatar	1
434	prototyping	avatar	2
275	questionnaire	avatar	1
136	focus group	non-participant observation	1
790	round table	non-participant observation	1
119	focus group	individual reflection	1
266	questionnaire	individual reflection	1
218	group discussion	individual reflection	1
179	photo voice	individual reflection	3
613	group session	individual reflection	1
399	thematic analysis	individual reflection	2
569	storytelling	individual reflection	1
424	prototyping	stakeholder interview	1
38	survey	stakeholder interview	1
113	focus group	stakeholder interview	1
539	qualitative interview	stakeholder interview	1
173	photo voice	digital storytelling	3
106	focus group	digital storytelling	1
210	group discussion	digital storytelling	1
566	storytelling	digital storytelling	11
257	questionnaire	digital storytelling	1
484	narrative	digital storytelling	3
81	focus group	photo voice	21
1	survey	photo voice	7
476	in-depth interview	systematic mapping	1
146	focus group	systematic mapping	1
232	group discussion	systematic mapping	1
185	photo voice	systematic mapping	1
264	questionnaire	action group	1
116	focus group	action group	1
82	focus group	group discussion	102
2	survey	group discussion	14
153	photo voice	group discussion	19
410	prototyping	in-depth interview	1
302	interview	in-depth interview	5
88	focus group	in-depth interview	10
8	survey	in-depth interview	10
159	photo voice	in-depth interview	4
241	questionnaire	in-depth interview	2
192	group discussion	in-depth interview	8
188	group discussion	interview	4
155	photo voice	interview	4
84	focus group	interview	28
237	questionnaire	interview	7
4	survey	interview	22
454	in-depth interview	qualitative interview	3
306	interview	qualitative interview	6
242	questionnaire	qualitative interview	2
479	narrative	qualitative interview	1
196	group discussion	qualitative interview	2
12	survey	qualitative interview	5
92	focus group	qualitative interview	4
412	prototyping	qualitative interview	4
519	key informant interview	qualitative interview	1
163	photo voice	qualitative interview	1
219	group discussion	scenario building	1
120	focus group	scenario building	1
570	storytelling	scenario building	1
150	focus group	online discussions	1
259	questionnaire	face-to-face interview	2
485	narrative	face-to-face interview	1
212	group discussion	face-to-face interview	1
33	survey	face-to-face interview	3
108	focus group	face-to-face interview	2
567	storytelling	face-to-face interview	1
152	focus group	social mapping	1
236	group discussion	social mapping	1
144	focus group	semistructured questionnaire	2
284	questionnaire	semistructured questionnaire	2
769	quantitative survey	round table	1
58	survey	round table	1
131	focus group	round table	1
166	photo voice	concept mapping	3
308	interview	concept mapping	2
16	survey	concept mapping	1
96	focus group	concept mapping	4
200	group discussion	concept mapping	1
227	group discussion	community dialogues	1
134	focus group	community dialogues	1
530	key informant interview	telephone survey	1
50	survey	telephone survey	6
124	focus group	telephone survey	1
55	survey	consensus conference	1
273	questionnaire	consensus conference	2
129	focus group	consensus conference	1
683	ranking	consensus conference	1
425	prototyping	expert panel	1
324	interview	expert panel	1
42	survey	expert panel	1
114	focus group	expert panel	1
216	group discussion	expert panel	1
625	health survey	expert panel	1
338	interview	one-to-one interview	1
149	focus group	one-to-one interview	1
215	group discussion	role playing	2
578	participant observation	role playing	1
693	participatory modelling	role playing	1
396	thematic analysis	role playing	1
112	focus group	role playing	1
154	photo voice	questionnaire	2
187	group discussion	questionnaire	11
83	focus group	questionnaire	23
3	survey	questionnaire	29
214	group discussion	asset mapping	1
34	survey	asset mapping	3
529	key informant interview	asset mapping	3
611	group session	asset mapping	1
174	photo voice	asset mapping	1
322	interview	asset mapping	1
110	focus group	asset mapping	1
138	focus group	daily diary method	1
542	qualitative interview	train the trainer	1
47	survey	train the trainer	2
121	focus group	train the trainer	1
267	questionnaire	train the trainer	1
143	focus group	random sampling	1
681	ranking	analytic hierarchy process	1
736	stakeholder interviews	analytic hierarchy process	1
126	focus group	analytic hierarchy process	1
320	interview	community consultation	2
211	group discussion	community consultation	2
394	thematic analysis	community consultation	1
423	prototyping	community consultation	1
463	in-depth interview	community consultation	1
258	questionnaire	community consultation	1
107	focus group	community consultation	1
510	individual interview	community consultation	1
732	forecasting	quantitative forecasting	2
662	participatory system dynamics	participatory GIS	1
577	participant observation	participatory GIS	1
29	survey	participatory GIS	1
671	GIS mapping techniques	participatory GIS	10
565	storytelling	participatory GIS	1
527	key informant interview	participatory GIS	1
624	health survey	participatory GIS	1
255	questionnaire	participatory GIS	1
632	participatory mapping	participatory GIS	3
701	participatory GIS	group model building	1
674	GIS mapping techniques	group model building	1
541	qualitative interview	group model building	1
664	participatory system dynamics	group model building	2
694	participatory modelling	group model building	2
665	participatory system dynamics	participatory systems mapping	1
224	group discussion	participatory systems mapping	1
404	thematic analysis	participatory systems mapping	1
695	participatory modelling	participatory systems mapping	1
536	qualitative interview	participatory system dynamics	1
314	interview	participatory system dynamics	1
206	group discussion	participatory system dynamics	1
524	key informant interview	participatory system dynamics	1
251	questionnaire	participatory system dynamics	1
24	survey	participatory system dynamics	2
230	group discussion	rapid participatory appraisal	1
472	in-depth interview	rapid participatory appraisal	1
234	group discussion	electronic voting	1
763	group model building	computer simulation	1
735	role playing	computer simulation	1
269	questionnaire	health questionnaire	5
619	semi-structured interview	health questionnaire	1
52	survey	health questionnaire	1
614	group session	health questionnaire	1
26	survey	GIS mapping technique	2
623	health survey	GIS mapping technique	1
253	questionnaire	GIS mapping technique	1
525	key informant interview	GIS mapping technique	1
564	storytelling	GIS mapping technique	1
170	photo voice	GIS mapping technique	2
576	participant observation	GIS mapping technique	1
627	health survey	community-based survey	1
60	survey	community-based survey	3
629	health survey	hypothesis generation	1
74	survey	hypothesis generation	1
184	photo voice	field observation	1
475	in-depth interview	field observation	1
69	survey	expert consultation	1
477	in-depth interview	expert consultation	1
445	prototyping	expert consultation	1
473	in-depth interview	collaborative mapping	1
636	participatory mapping	collaborative mapping	1
470	in-depth interview	two-way dialogue	1
330	interview	participatory social network mapping	1
788	reflective dialogue	participatory social network mapping	1
621	semi-structured interview	participatory social network mapping	1
471	in-depth interview	participatory social network mapping	1
517	individual interview	power mapping	1
765	individual reflection	critical self-reflection	1
764	individual reflection	reflexive dialogue	1
329	interview	critical incident technique	1
336	interview	exit interview	1
319	interview	deliberative workshop	1
32	survey	deliberative workshop	1
331	interview	problem analysis	1
697	participatory modelling	problem analysis	1
334	interview	patient narrative	1
496	narrative	patient narrative	2
339	interview	open-ended interview	1
278	questionnaire	questionnaire survey	3
332	interview	questionnaire survey	1
63	survey	questionnaire survey	3
658	simple multi-attribute rating technique	questionnaire survey	1
328	interview	immersion	1
721	structured interviews	immersion	1
80	survey	standardized interview	1
340	interview	standardized interview	1
534	key informant interview	neighborhood mapping	1
77	survey	neighborhood mapping	1
810	lego (opener)	lego serious play	1
490	narrative	framework analysis	1
178	photo voice	framework analysis	2
500	narrative	citizen mapping	1
43	survey	scenario planning	2
489	narrative	scenario planning	1
579	participant observation	scenario planning	1
491	narrative	critical dialogue	1
180	photo voice	critical dialogue	3
497	narrative	scenario narrative	2
502	narrative	reflective narrative	1
501	narrative	narrative scenarios	1
406	thematic analysis	qualitative survey	2
62	survey	qualitative survey	3
494	narrative	qualitative survey	1
277	questionnaire	qualitative survey	1
786	Q methodology	ardi method	1
498	narrative	ardi method	1
499	narrative	autoethnography	1
272	questionnaire	structural equation modeling	3
54	survey	structural equation modeling	1
775	online questionnaire	structural equation modeling	1
776	open space technology	systematic observation	1
582	participant observation	observation notes	1
583	participant observation	observation techniques	1
630	participatory mapping	GIS mapping techniques	3
660	participatory system dynamics	GIS mapping techniques	1
73	survey	goal attainment scaling	1
638	participatory mapping	goal attainment scaling	1
787	Q methodology	goal attainment scaling	1
684	ranking	Q methodology	1
57	survey	Q methodology	1
493	narrative	Q methodology	1
635	participatory mapping	Q methodology	1
789	reflective dialogue	network map	1
796	participatory social network mapping	network map	1
667	participatory system dynamics	virtual reality symptoms questionnaire	1
297	questionnaire	virtual reality symptoms questionnaire	1
661	participatory system dynamics	participatory modelling	1
537	qualitative interview	participatory modelling	1
668	participatory system dynamics	visual mapping	1
666	participatory system dynamics	causal loop diagramming	1
753	scenario planning	causal loop diagramming	1
754	scenario planning	scenario analysis	1
784	participatory systems mapping	scenario analysis	1
67	survey	scenario analysis	1
172	photo voice	community mapping	3
654	simple multi-attribute rating technique	community mapping	1
183	photo voice	walk-along interview	1
263	questionnaire	cross-sectional survey	1
40	survey	cross-sectional survey	8
397	thematic analysis	cross-sectional survey	1
176	photo voice	cross-sectional survey	1
806	problem trees	solution trees	1
441	prototyping	user stories	1
706	usability testing	user stories	1
446	prototyping	heuristic evaluation	1
707	usability testing	heuristic evaluation	1
440	prototyping	persona method	1
799	storylines	persona method	1
444	prototyping	ethnographic interviews	1
448	prototyping	shadowing	1
659	simple multi-attribute rating technique	shadowing	1
450	prototyping	user profiles	1
538	qualitative interview	motivational interviewing	1
540	qualitative interview	collective reflection	1
45	survey	collective reflection	2
296	questionnaire	students international physical activity questionnaire	1
282	questionnaire	health literacy questionnaire	2
292	questionnaire	qualitative questionnaire	1
287	questionnaire	evidence-based practice questionnaire	1
285	questionnaire	structured questionnaire	2
294	questionnaire	self-reporting questionnaire	1
293	questionnaire	quality of life questionnaire	1
670	reflective practice	quality of life questionnaire	1
79	survey	open-ended questionnaire	1
289	questionnaire	open-ended questionnaire	1
290	questionnaire	patient satisfaction questionnaire	1
798	satisfaction questionnaire	patient satisfaction questionnaire	1
281	questionnaire	evaluation questionnaire	2
283	questionnaire	needs survey	1
66	survey	needs survey	2
270	questionnaire	online questionnaire	5
690	ranking	problem trees	1
756	scenario planning	future scenario	1
757	SWOT spatial analysis	future scenario	1
72	survey	future scenario	1
755	scenario planning	scenario narratives	1
657	simple multi-attribute rating technique	participatory sensing	1
0	survey	focus group	40
409	thematic analysis	evaluation form	1
767	train the trainer	post-intervention questionnaires	1
