# Supplementary material for: Methods Used in Co-Creation Within the Health CASCADE Co-Creation Database and Gray Literature: Systematic Methods Overview
Source: Interact J Med Res. 2024 Nov 11;13:e59772. doi: 10.2196/59772 (PMC11589503; doi:10.2196/59772)
Supplement: Multimedia Appendix 7 [file ijmr_v13i1e59772_app7.xlsx]

## Sheet: Academic Literature Only
Method name - Academia only
photo voice / photovoice (pv)
content analysis / qualitative content analysis
thematic analysis (TA)
in-depth interviews
individual interviews
key informant interviews
qualitative interviews
field notes / ethnographic field notes / observations field notes / qualitative field notes / personal field notes
participant observation
concept mapping / conceptual mapping
group sessions / user group sessions
health survey
simple multi-attribute rating technique (SMART)
participatory system dynamics (SD)
reflective practice
gis mapping techniques (GIS)
nominal group technique (NGT)
participatory GIS / participatory geographic information systems (PGIS)
digital stories / digital storytelling
community consultation
face-to-face interviews / face-to-face dialogue / in-person interviews
motivational interviewing
structured interviews
asset mapping
cognitive mapping (CM)
forecasting
participatory observation(s)
stakeholder interviews
cross-sectional survey
participatory photography (PP)
action group(s)
collective reflection
framework analysis
group model building / group-model building / group model-building
convenience sampling
discourse analysis
quantitative survey
stakeholder dialogue(s)
telephone survey
analytic hierarchy process (AHP)
deliberative dialogue
health questionnaire
online questionnaire / internet questionnaire / web-based questionnaire
reflective diaries
situational analysis
stakeholder consultation
structural equation modeling (SEM)
benchmarking
critical dialogue
direct observation(s)
participatory systems mapping (PSM)
personal narratives (PN)
reflexive dialogue / reflective dialogue(s)
self-administered questionnaire
soft systems methodology (SSM)
two-way dialogue / two-way communication
case study method
community dialogues
community-based survey / community based survey
critical appraisal
critical incident technique (CIT)
exploratory interviews
group level assessment (GLA)
non-participant observation
participatory reflection / participatory reflection and action
participatory social network mapping
participatory survey
problem analysis
purposeful sampling / judgmental sampling
qualitative survey
questionnaire survey(s)
rapid participatory appraisal (RPA)
reflection meetings
reflective field notes / reflexive field notes
satisfaction questionnaire
telephone interview(s) / phone interview
walk-along interviews / go-alongs / walking interviews
causal loop diagramming / causal loop diagram(s)
collaborative mapping
computer simulation
constructive dialogue
daily diaries / daily diary method
digital mapping
evaluation questionnaire
field observation(s)
health literacy questionnaire
innovation tournament
maximum variation sampling
observational study
participatory theatre
patient narratives / patient experience narratives
post-intervention questionnaires
power mapping
problem trees
quantitative forecasting
random sampling
reflective writing
scenario analysis
scenario narratives / exploratory scenario narratives
semistructured questionnaire / semi-structured questionnaire
solution trees / opportunity solution tree (OST)
structured interview matrix / structured interview matrix facilitation technique / interview matrix (sim)
systematic mapping
systematic observation
actors, resources, dynamics, and interactions approach / ardi method / ardi approach
ad-hoc user acceptance questionnaire
autoethnography
citizen mapping
critical self-reflection (reflective essay)
customer diaries
direct ranking / direct matrix ranking (DMR)
electronic voting
emotional touchpoints
ethnographic interviews
ethnographic observation
evidence-based practice questionnaire
exit interview(s)
experiential observation
expert consultation
facilitated dialogue
forum theatre
fuzzy cognitive mapping (FCM)
goal attainment scaling (GAS)
guided conversation
intercept interviews
mental model mapping
narrative scenarios
neighborhood mapping
non-structural fuzzy decision support system (nsfdss)
online brainstorming
open-ended interview(s)
open-ended questionnaire / open ended questionnaire
participatory theme elicitation (PTE)
patient diaries
patient satisfaction questionnaire
personal diaries
practice environment scale of the nursing work index (PES-NWI)
product prototyping
qualitative questionnaire
quality of life questionnaire (QOLQ)
quantitative interviews
reflective narratives
repertory grid technique
scenario testing
self-reporting questionnaire (SRQ)
semi-structured dialogues
social mapping
standardized interviews
standardized questionnaire
structured brainstorm
students international physical activity questionnaire (IPAQ)
test-retest method / test-retest reliability
travel diaries / travel journals
virtual reality symptoms questionnaire (VRSQ)
visual mapping

## Sheet: Gray Literature Only
Method name - Gray only
35
"What if" brainstorming
$100 test
1,2,4, all!
2 minute madness
2 question mingle
20/20 vision
2-48 consensus
3 action steps
3-12-3 brainstorm
3d-prop
4 plus 1 question
4 quadrants
4Cs
5 bold steps
5-4-3-2-1 grouping technique
6*8*5
7ps framework
90-minute prototypes
A journey of discovery
A/B testing
Action plan workshop: The arrow
Actions for Retrospectives
Activities Canvas / activity canvas
Affinity diagram / affinity diagraming
Affinity map
Agenda
Agile UX Sketching and Scrum
Air time mastermind
Align on your impact goals
Alignment & autonomy
Alternative CV
Altitude
Ambition ranking
Analogous inspiration
Animal game
Apple-drawing ideation
Appreciation train
Appreciative Inquiry: Root causes of Success
Argument map
Artistic visualisation
Assumption mapper
Atomize
Autobiographical diaries
Avoiding conflicts
Awareness sheet
Back of the napkin
Backcasting value opportunity mapping
Back-turned feedback
Balloon and kite mapping
Bang
Bang-for-the-buck
Bastelabend / open house
Bed sheet ping-pong
Behavioral obsercation
Better images of ai
Bisociation tool
Blink testing
Blueprinting
Board games
Body language
Body part twister
Bodystorming
Bombs and shields
Boundary matrix
Brain writing
Brain-netting / online brainstorming
Brainstorm rules
Brainwiring 6-3-5
Brainwriting / slip writing
Break up letter / love letter
Bring your own dashboard
Build & run prototypes
Build a team
Build partnerships / building partnerships
Build the checklist
Buisiness model
Bulls eye collage
Bundle ideas
Business model canvas
Business model experimentation
Button
Campfire
Canvases
Caravan
Carousel / Carousel technique
Cartographic mapping
Carzy 8's
Challenge cards
Challenge prizes
Chanell mapping
Check in (how are you) / check-in
Check your goal
Check-in and check-out questions
Check-out
Choose your words wisely
Circle of influence
Circles and soup
Circles of connection
Citizen compass
Citizen hearing
Citizen juries
Citizen summit / Citizens' summit
Citizen visions on science, technology, and innovation (CIVISTI)
Citizens' assembly
Citizens hearing
Civic dialogue
Closing circle
Cluey
Clustering
Coach yourself out of a funk in 3 steps
Co-co toolkit
Co-creation assemblies
Co-creation session
Code of Conduct
Co-design workshops
Collaborative brainstorming
Collaborative pilot schedule
Collis's Sweet Spot of Strategy
Coloured dot voting
Commons mapping
Communication chart
Community canvas
Community level indicators
Competitor analysis
Concept walkthrough
Conferences
Conflict responses
Connect the dots
Content-rich documentation
Context analysis
Context map
Contextual interviews
Contextual observation
Controlled dialogue
Conversation capture
Conversation starters
Coriolis effect
Count to ten
Count up
Cover story
Crazy 8
Create a concept
Create a logic model
Create a pitch
Create a project plan
Create frameworks
Create insight statements
Creating personas
Creativity workshops
Critical thinking mindset
Crocodile river
Crowd wise
Cultural probes
Current strongest impression
Customer, employee, shareholder
Dance, dance, dance
Data dashboard(s)
Data discussion sheet
Data journal(s)
Day-in-the-life
Decidim
Decision making agreement
Decision making profile
Decision matrices
Deep democracy / the lewis method
Define your audience
Define your indicators
Define your problem
Deisgn by metaphor
Deliberative mapping
Deliberative online forum
Deliverative poll / deliberative polling
Demand Driven Research in Curriculum
Demands continuums
Democs card game / play decide
Design critique
Design games
Design sprint
Design the box
Determine what to prototype
Dialogue
Diamond ranking
Diary
Difficult participants
Diffusion curve reflection
Digital mockups
Digital presence
Dilemma café
Dinner challenge
Direct experience storyboard
Distributed dialogue
Divide and conquer
Do, redo & undo
Dot voting
Dotmocracy
Download your learnings
Draw an Apple
Draw it
Draw the problem
Draw toast
Drawings and graphics
Dreams and fears / Hopes and Fears
Drivers analysis
Dynamic personas
Ecitement sharing
Eco-design
E-conference
Ecosystems loops
Elevator pitch
Emotional journey
Empahty timeline
Empathic modelling
Empathy map / empathy mapping
End of year reflection + gratitude & intention setting
Engineering your team OS
Enjoyment graphs
Enrich by co-design
Ergocreo
Establish an expert reference group
Ethos, logos, pathos
Evaluation matrix
Even flow
Excitement sharing
Expectations list
Experience mapping
Experience principles
Experience sampling
Experimentation canvas
Expert interview
Explore your theory of change
Explore your values
Exploring client centricity
Extreme characters
Extremes and mainstreams
Eye-catching
Feedback hats
Feedback map
Feedback: Appreciation mingle
Feedback: I appreciate…
Feedback: start, stop, continue
Feeling sharing
Feelings meeting(s)
Fieldnoting & speculative writing
Figure storming
Find issues, uncover ideas
Find themes
Find your pair
Find your true north
First to five
Fish bowl / fishbowl
Fishbone diagram
Five-fingered consensus
Flamethrower rounds
Flip it
Flower of Thoughts
Forced analogy
Forced assocation
Forced ranking
Four square story
Frame your design challenge
Frameboards/frameboard canvas
Friend or foe
Function (vision) Mapping
Funding strategy
Future backcasting
Future mapping
Future newspaper
Future panel
Future search
Future search conference
Future trends
Future wheel
Gap filling
Geographical mapping
Getting present
Give-and-take matrix
Go bananas
Good day / bad day
Go-round(s)
Graduation ceremony
Graphic gameplan
Graphic jam
Gratitude exercises & activities
Green trousers game
Green, heart, I
Group delphi
Group knowledge
Group passing
Group-initiated topic discussion
Grow an idea
Guided tour
Gut check
Habit reflection: create a habit that sticks
Hand signals
Heart, hand, mind
Hello kitty
Help me understand
Here, there, everywhere
Hero stories
Hero's Journey agenda
Heuristic ideation technique
History map
Homepage bingo
Hot air baloon
How might we / how might we questions
How-now-wow matrix
Human machine
I like, I wish, I wonder / I like, I wish, What if
I love you honey…
Ice breaker
Idea & concept development
Idea card(s)
Idea dashboard
Idea remix
Ideastorming / ideastorms
IDOARRT meeting design
Image-ination
Immersive simulations
Impact journey
Impact/effort matrix / Impact & Effort Matrix
Impromptu speed networking
Incubation activites
Innovation generator
Innovation portfolio
Insights and learnings
Inspiration walk
Interaction relabelling
Interdisciplinary work groups
Interview matrix facilitaiton
Interview panels
Interviewing 101
Is - is not - does - does not
Iteration dice
It's like, it's not like
Jam session
Joint poster (opener)
Jouney folio
Journey map
Kanban pizza game
Keep getting feedback
Keep iterating
Keeping a speakers list
Keeping the momentum
Keys
KJ brainstorming
Knot game
Knowledge atelier
Knowledge hunt
Learning log
Learning modules
LEGO challenge
Letter to myself
Lightning decision jam
Lights, camera, action!
Line-up
List making
Listening levels
Live prototyping
Local context canvas: challenge
Local context canvas: lab
Local context canvas: policy
Long range forecasts
Lo-Tech social networking / Low-Tech Social Network
Lotus blossom
Love your neighbour?
Lower a bamboo cane to the ground
Make a world
Making the game come alive
Manage what you measure
Mapping
Mapping design operations
Mapping organizational culture
Marimba!
Marshmallow challenge
Mash-up innovation
Mash-ups
Mass experiement
Matching support
Matchstick discussion
Memory wall
Mental mapping
Methodkit for Team development
Mingle
Mini-campaign challenge
Mirroring
Mission impossible
Mood board(s)
Motivational video pitch
Multispectral imaging
My daily P.A.C.T
Myers-Briggs Team reflection
Nagging
Name games
Name labels
Narrow the set
Navigate your market opportunities
Near and Dear
Neo-socratic dialogue
Newspaper Headlines of the Future
Ninja
Note to self
Note-taking
NUF test
Object brainstorm
Observations
Obsidentify
Offering map
Onboarding kit
One word before leaving
On-line ethnography
Open hardware
Opening circle
Operation manual(s)
Opinion mining / Sentiment Analysis
Pain-gain map
Paint a picture
Pair introductions
Paired listening
Paired roleplay
Paper prototyping
Parking lot / parking space
Participatory Design through Making and Acting
Participatory strategic planning
Party invitations
Pass a loop round the circle
Pass the squeeze
Pattern quest
Pecha kucha / ignite
Peers observing peers
People bingo
People map
People shadowing
People value canvas
Personal introductions
Personal kanban
Personal objective game / Personal object game
Personal presentations
Personal SWOT assessment
Personal take-aways
Perspective workshop
Pessimist vs. Optimist
Phases canvas
Photo safari
Photojournal
Physical maquettes
Pictogram interview
Picture yourself
Pictures of the places involved
Pie chart agenda
Pilot
Pilot appraisal
Planning cells / citizens jury
Plus/delta
Plus-minus implications
Plus-minus interesting
Pop-up science shops
Portrait drawing
Portrait gallery
Positioning the project
Post the path
Poster session
Post-it note race
Post-up
Power/interest matrix
Practical canvas
Pre-mortem
Presence to contribution
Prince chart
Priniciples of effective feedback
Prioritisation dots
Priority mapping
Pro/Con list
Problem definition canvas
Product pinocchio
Project jeopardy
Project mid-way evaluation
Project point of departure
Project wrap-up
Project-in-a-day
Pronoun rounds
Pros & cons
Protobot
Prune the future
Prune the product tree
Public dialogue
Public stack puzzle
Purpose and culture
Quaker conversation
Quantify yourself
Question balloons
Question walk
Questorming
Quick visualizations
Quickly sketch noting
Quiet brainstorming
RACI matrix
Rain making
Random inputs
Random test (spot check)
Ranking method for prioritisation
Rapid ideation
Rapid research
Record observations
Recruiting screener
Recruiting tools
Red:green cards
Reference project
Reflection: individual
Reflection: team
Reflexive interactive design
Relationship circle
Remember the future
Remote toolbox: Solo + team online collaboration
Remote tools and platforms: team collaboration
Renders (subjective views)
Research agenda camp
Resource flow
Resource flow map (RFM)
Reverse brainstorming
Reverse role play
Reverse thinking
Rings of connection
Ripple effect
Roadmap for success
Roadmapping
Rock paper scissor tournament
Role storming / rolestorming
Roleplays and simulations
Rollercoaster / rollercoaster check-in
Rought prototyping
Round Robin / round robin brainstorm
Roving ideastorms
Scenario slider
Scenario workshop(s)
Scenario-based interviews
Scenarios
Science café
Science fiction prototyping
Science shop
Science theatre
Science week
Selection idea matrix/idea selection table
Self-assessment questionnaire
Sensing strategies canvas / Sensing strategy
Service blueprint templates
Service image
Service prototype
Service roadmap
Service safari
Service specifications
Set the timeline
Setting an agenda
Shake all hands
Shake down
Shake down 5-4-3-2-1
Share inspiring stories
Sharing withholds
Short interviews
Short presentations
Show and tell
Show me your values
Show of hands
Shrinking islands
Signal cards
Site analysis interpretations
Six thinking hats
Sketching
Sketching group / C-sketch
Skill share
Skilled hand exercise
Sky the Limit brainstorm
Small groups and pairs / small groups
Smart citizen kit
Smart kids lab
Smart objects
SOAR analysis
Sorting important to/for
Spectrum lines
Spectrum mapping
Speed boat
Squid
Squiggle birds
Staff your project
Stakeholder journey
Stakeholder working groups
Stakeholder(s) trust map
Staple yourself to something
Starbursting
Start small
Start your day
Start, stop, continue
Step ladder brainstorming
Stickers and dots
Stinky fish
Stop and go
Story puzzle
Strategic canvas
Street vote
Success metrics
Summing up rounds
Super hero
Superviz
Sustainable revenue
Sync claps
Synesthesia
Synthesis wall
System map
System scenario
Systems thinking: the iceberg model
Take a stand
Talking chips
Talking stick(s)
Targeted measurements
Team purpose & culture
Team retrospective
Teams self-assessment
Telling our stories
Temperature check
Text analytics
The 6 thinking hats
The 6Ws
The AIR feedback model
The anti-problem
The arrow
The blind side
The blue sky vision exercise
The circle of trust
The doughnut
The GROW coaching model
The labs' journey spreadsheet
The long table
The Ocean of Opportunities
The pitch
The project value canvas (PVC)
The reverse perspective
The shouting game
The sketch game
The viking
This n' that
Thumbs spectrum
Timelapse
Tomorrow's narratives
Top views and maps
Trading cards
Transect walk
Transformation of scenario diagrams
Transition journey
Trigger storming
Trust circle
Trust falls in pairs
Trust ladder
Two truths and a lie
Understanding chain
Unintended consequences / dormant opportunties
Untangle yourselves
Urgent grid
Urgent/Important grid
User day-parting
User journey mapping / user journey maps
User tests
Value map
Value proposition canvas
Values tree
Vapabilities quicksheet
Video card family game
Video prototyping
Virtuous cycle
Vision development
Vision factory
Visual agenda
Visual glossary
Walk shop
Walkabout
Walt disnesy method
Watermonsters
Ways to grow framework
We saw, We heard
Welcome to my world
What are you doing?
What are you taking away from this session?
What could go wrong?
What worked well / less well?
What-If Scenario Building / What, if
What's in the bag?
What's working/not working
Who am I?
Who are we now?
Who inspires us?
Who is it?
Who/what/when matrix
Whodo
Whole group conversations
Whole product game
Wizards, pixies, giants
Wokrshops stories and history
Workshop gifts
Workshops
World café
World wide views
Write a blurb
Writing a letter to yourself
Written communication
Your priorities

## Sheet: Both Academic and Gray
Method Name - academic and gray
survey(s)
focus group(s)/ focusgroup
group discussions / group dialogue
questionnaire(s)
interview(s)
Prototypes it / Prototype / Prototyping
narration / narratives
storytelling
experience prototypes / prototyping
semi-structured interview(s) / semistructured interviews
participatory mapping
brainstorming / brainstorm(s)
ethnography
group interview
ranking
participatory modelling
community mapping
social network analysis
stakeholder analysis
usability testing
deliberative (mini-publics) workshops
role play / role playing / role plays / role-playing / roleplay / role-playing game / role play(s)
backcasting
delphi method
expert panel
journey map(s) / journey mapping
scenario planning
SWOT spatial analysis / SWOT analysis
crowdsourcing
diary study / diary
individual reflection / self reflection / self-reflection
scenario building exercise / scenario building
train the trainer / train-the-trainer
rapid prototyping / rapid prototypes / rapid prototyping
think aloud / think-aloud / thinking aloud / think-aloud protocol / think-aloud test
immersion
open space / open space technology
storyboards / storyboarding / story board
card sort / card sorting / card sort
consensus conference
mockups / mock-ups
participatory budget / participatory budgeting
Q methodology / Q methodology-stakeholder selection / Q-methodology
round table
avatar
customer journey
Participatory sensing / volunteer sensing / citizen observatory
storylines
calibration
charrette
future workshop
hackathon
mind map(s) / mind mapping
multi criteria decision analysis (mcda)
needs survey
participatory backcasting
persona(s) / persona method
speed dating
stakeholder map / stakeholder mapping
structured questionnaire
user stories
wireframes
active listening
collage
consensus workshop
cost benefit / cost benefit analysis / cost-benefit analysis
critical friend
Ecology mapping / Ecosystem map
evaluation form
feedback survey
force field analysis
future scenario(s)
heuristic evaluation
hypothesis generation
interactive backcasting
interactive simulations
issue cards
LEGO opener
LEGO serious play / lego® serious play / lego serious play
metaplan
network map
observation notes
observation techniques
one-to-one interview(s)
online discussions
online forums
participatory integrated assessment (PIA)
perfect week
serious gaming
service blueprint(s)
shadowing
the 5 whys / the five whys / the five whys method
user personas
user profiles
user scenarios
wizard of oz (woz)
Valorisation Panels / User Committee
